# Supplementary material for: 7-Deazaguanine modifications protect phage DNA from host restriction systems
Source: Nat Commun. 2019 Nov 29;10:5442. doi: 10.1038/s41467-019-13384-y (PMC6884629; doi:10.1038/s41467-019-13384-y)
Supplement: Supplementary file 5 — Suplementary data 1 [file 41467_2019_13384_MOESM5_ESM.xlsx]

## Sheet: Sheet1
Accession #	name	DpdA	DpdA2	FolE	QueD	QueE	QueC	QueF	QueF-L	Gat-QueC	ArcS	YhhQ
NC_024146	Enterobacteria phage 9g	YP_009032326		YP_009032327	YP_009032328	YP_009032331				YP_009032329
NC_029021	Enterobacteria phage JenK1	YP_009219311		YP_009219312	YP_009219313	YP_009219316				YP_009219314
NC_029028	Enterobacteria phage JenP1	YP_009220002		YP_009220004	YP_009220005	YP_009220008				YP_009220006
NC_028997	Enterobacteria phage JenP2	YP_009216970		YP_009216971	YP_009216972	YP_009216975				YP_009216973
MG948468	Pantoea phage vB_PagS_Vid5	AVJ51789		AVJ51790	AVJ51791	AVJ51795				AVJ51793		AVJ51796
KX898399	Pseudomonas phage JG012	ARB11100		ARB11102	ARB11103	ARB11105				ARB11104
KX898400	Pseudomonas phage JG054	ARB11177		ARB11178	ARB11179	ARB11181				ARB11180
NC_031058	Pseudomonas phage NP1	YP_009285845		YP_009285847	YP_009285848	YP_009285850				YP_009285849
JQ067084	Pseudomonas phage PaMx25	ALH23795		ALH23793	ALH23791	ALH23789				ALH23790
KY926791	Salmonella phage SE1 (in:Nonagvirus)	ARM70139		ARM70137	ARM70136	ARM70133				ARM70135
NC_020860	Cellulophaga phage phiSM	YP_007675729		YP_007675734	YP_007675726	YP_007675725	YP_007675727		YP_007675731
KY606587	Dinoroseobacter phage vB_DshS-R5C	ARB06140		ARB06137	ARB06133	ARB06149	ARB06136		ARB06138
NC_015274	Streptococcus phage Dp-1	YP_004306895		YP_004306893	YP_004306891	YP_004306892	YP_004306890		YP_004306889
KC821610	Cellulophaga phage phi3ST:2	AGO47783		AGO47788	AGO47780	AGO47779	AGO47781	AGO47785
NC_006268	Sulfolobus virus STSV1	YP_077211									YP_077212
JQ287645	Sulfolobus virus STSV2	YP_007348259									YP_007348260
NC_019515	Bacillus phage BCD7	YP_007005872		YP_007005873	YP_007005879	YP_007005878	YP_007005876
NC_009447	Burkholderia phage BcepGomr	YP_001210251		YP_001210253	YP_001210254	YP_001210257	YP_001210255
NC_028776	Escherichia phage CAjan	YP_009196829		YP_009196831	YP_009196832	YP_009196839	YP_009196836
KX534337	Escherichia phage Greed (partial genome)	ANY29829		ANY29831	ANY29832	ANY29839	ANY29835
NC_027378	Escherichia phage Seurat	YP_009151977		YP_009151979	YP_009151980	YP_009151987	YP_009151983
NC_028831	Escherichia phage slur01	YP_009201618		YP_009201620	YP_009201621	YP_009201628	YP_009201624
LT907986	Escherichia phage vB_Eco_SLUR25	SOE45440			SOE45194	SOE45212	SOE45202
JN699004	Mycobacterium phage Ares	AER48624		AER48628	AER48626	AER48627	AER48625
MH051249	Mycobacterium phage Boyle	AVR76497		AVR76501	AVR76499	AVR76500	AVR76498
KT880194	Mycobacterium phage Glass	AMB17316		AMB17320	AMB17318	AMB17319	AMB17317
KR997932	Mycobacterium phage Godines	AKU45201		AKU45205	AKU45203	AKU45204	AKU45202
JN698991	Mycobacterium phage Hedgerow	AER47234		AER47238	AER47236	AER47237	AER47235
MG812490	Mycobacterium phage Holeinone	AUX82170		AUX82174	AUX82172	AUX82173	AUX82171
MG812491	Mycobacterium phage ItsyBitsy1	AUX82212		AUX82216	AUX82214	AUX82215	AUX82213
MH001452	Mycobacterium phage Kheth	AVO21849		AVO21853	AVO21851	AVO21852	AVO21850
KX443696	Mycobacterium phage Laurie	ANZ52296		ANZ52300	ANZ52298	ANZ52299	ANZ52297
KM101117	Mycobacterium phage LizLemon	AIK68776		AIK68780	AIK68778	AIK68779	AIK68777
MG757162	Mycobacterium phage Opia	AVE00290		AVE00294	AVE00292	AVE00293	AVE00291
DQ398048	Mycobacterium phage Qyrzula	YP_655682		YP_655686	YP_655684	YP_655685	YP_655683
AY129334	Mycobacterium phage Rosebush	NP_817763		NP_817767	NP_817765	NP_817766	NP_817764
KT365402	Mycobacterium phage Tres	ALF01287		ALF01291	ALF01289	ALF01290	ALF01288
KF024722	Mycobacterium virus Ta17a	AGS81414		AGS81418	AGS81416	AGS81417	AGS81415
NC_027296	Rhizobium phage RHEph06	YP_009145910		YP_009145913	YP_009145914	YP_009145916	YP_009145915
MG962366	Rhodococcus phage Finch	AVO25132		AVO25134	AVO25133	AVO25170	AVO25169
KY629621	Streptococcus virus MS1	AQY55385		ARQ32421	AQY55389	AQY55388	AQY55390					ARQ32422
MG592491	Vibrio phage 1.117.O._10N.261.45.E9	AUR88733		AUR88734	AUR88735	AUR88737	AUR88736
KX198614	Vibrio phage vB_VhaS-tm	ANO57493		ANO57492	ANO57491	ANO57488	ANO57489
NC_026610	Vibrio phage VpKK5	YP_009126591		YP_009126590	YP_009126589	YP_009126587	YP_009126588
NC_031253	Mycobacterium phage Bipper	YP_009303151		YP_009303155	YP_009303153	YP_009303154
MF417872	Uncultured phage clone 7AX_2 (uncomplete genome)	AGH13911		AGH13914	AGH13912	AGH13913
KX228400	Clostridium phage CDKM15	ANT45221										ANT45222
JQ086369	Enterobacteria phage HK106	YP_007151699
NC_027339	Enterobacteria phage SfI	YP_009147480
JQ807243	environmental Halophage eHP-23 (partial genome)	AFH22355
JQ807227	environmental Halophage eHP-6 (partial genome)	AFH21669										AFH21670
MG962362	Mycobacterium phage AltPhacts	AVO24577
KX808132	Mycobacterium phage Amelie	APC43635
MF140398	Mycobacterium phage Amohnition	ASR86319
MF377440	Mycobacterium phage Bella96	ASR77972
NC_028691	Mycobacterium phage Apizium	YP_009191212
MH051264	Mycobacterium phage Cobra	AVR55838
KX683293	Mycobacterium phage Daffy	AOZ64256
MF140406	Mycobacterium phage DarthP	ASW31785
KX576645	Mycobacterium phage Derpp	AOQ28581
MF919503	Mycobacterium phage Dingo	ATN88731
MF185719	Mycobacterium phage Edugator	ASR85778
NC_028936	Mycobacterium phage Enkosi	YP_009211120
KX576643	Mycobacterium phage FriarPreacher	AOQ28377
MF185720	Mycobacterium phage Guillsminger	ASR85873
KY087993	Mycobacterium phage Hammy	APD18205
JF937095	Mycobacterium phage Harvey	AEK08772
KT364588	Mycobacterium phage Hetaeria	ALA45631
KJ538723	Mycobacterium phage KingVeVeVe	AHY84289
NC_023724	Mycobacterium phage Larva	YP_009016449
MG962371	Mycobacterium phage LaterM	AVO25553
KX641264	Mycobacterium phage LindNT	AOT25056
MF668276	Mycobacterium phage Lulumae	ASZ73467
NC_026598	Mycobacterium phage Milly	YP_009125516
NC_028759	Mycobacterium phage Mufasa	YP_009195289
NC_028978	Mycobacterium phage Murucutumbu	YP_009215543
NC_021310	Mycobacterium phage Newman	YP_008052097
NC_023711	Mycobacterium phage Oline	YP_009014281
JF704109	Mycobacterium phage Oosterbaan	AEK07224
DQ398046	Mycobacterium phage Orion	YP_655116
NC_028803	Mycobacterium phage OSmaximus	YP_009198878
KR029086	Mycobacterium phage PDRPv	AKF12401
KR029087	Mycobacterium phage PDRPxv	AKF12506
MF185722	Mycobacterium phage Peanam	ASR85925
NC_028681	Mycobacterium phage Pops	YP_009189977
KX657794	Mycobacterium phage SamuelLPlaqson	AOZ61371
KC661274	Mycobacterium phage SDcharge11	AGK87399
KY945355	Mycobacterium phage Shandong1	ARQ95482
MF919530	Mycobacterium phage Sheila	ATN91769
NC_025438	Mycobacterium phage Soto	YP_009100829
NC_023563	Mycobacterium phage Suffolk	YP_009005667
NC_028658	Mycobacterium phage Swish	YP_009187530
NC_023498	Mycobacterium phage Validus	YP_009002693
NC_023727	Mycobacterium phage Vista	YP_009016809
NC_024147	Mycobacterium phage ZoeJ	YP_009032436
JX042579	Mycobacterium virus MacnCheese	AFN37736
NC_021558	Paenibacillus phage PG1	YP_008129913
MG432137	Pectobacterium phage PEAT2	ATV25085
NC_015938	Salmonella phage 7-11	YP_004782407
MG873442	Salmonella phage SE131	AVJ48251
NC_029003	Salmonella phage SEN1	YP_009217891
NC_019545	Salmonella phage SPN3UB	YP_007011024
LT714109	Salmonella virus BTP1	SIU02687
NC_029046	Sinorhizobium phage phiLM21	YP_009221496										YP_009221497
KX925554	Streptomyces phage BRock	APC46298
NC_025375	Stygiolobus rod-shaped virus	YP_009094239
NC_004087	Sulfolobus islandicus rod-shaped virus 1	NP_666594
NC_034625	Sulfolobus islandicus rod-shaped virus 10	YP_009362827
NC_034624	Sulfolobus islandicus rod-shaped virus 11	YP_009362775
NC_004086	Sulfolobus islandicus rod-shaped virus 2	NP_666547
NC_034628	Sulfolobus islandicus rod-shaped virus 4	YP_009362962
NC_034621	Sulfolobus islandicus rod-shaped virus 5	YP_009362657
NC_034619	Sulfolobus islandicus rod-shaped virus 7	YP_009362545
NC_034623	Sulfolobus islandicus rod-shaped virus 8	YP_009362725
NC_034620	Sulfolobus islandicus rod-shaped virus 9	YP_009362602
AJ748296	Sulfolobus islandicus rudivirus 1 variant XX	CAG38826
NC_030884	Sulfolobus islandicus rudivirus 3	YP_009272960
KT997866	uncultured Mediterranean phage uvDeep-CGR2-KM23-C246	ANS03705
MG592472	Vibrio phage 1.100.O._10N.261.45.C3	AUR87363
MG592540	Vibrio phage 1.173.O._10N.261.55.A11	AUR92499
MG592572	Vibrio phage 1.201.B._10N.286.55.F1	AUR95132
MG640035	Vibrio phage Athena1	AUG84879
KU873925	Pseudomonas phage pf16		AND75003	AND75004	AND75007	AND75009	AND75001		AND75002
MG592456	Vibrio phage 1.081.O._10N.286.52.C2 (partial genome)		AUR85871	AUR85870	AUR85868	AUR86020	AUR85990		AUR85872
NC_005083	Vibrio phage KVP40		NP_899370	NP_899369	NP_899368	NP_899531	NP_899504		NP_899371
NC_028829	Vibrio phage ValKK3		YP_009201241	YP_009201242	YP_009201243	YP_009201467	YP_009201239		YP_009201240
NC_023568	Vibrio phage VH7D		YP_009006086	YP_009006085	YP_009006084	YP_009006244	YP_009006088		YP_009006087
KT919973	Vibrio phage phi-ST2		ALP47368	ALP47437	ALP47397	ALP47407	ALP47426	ALP47403
JN849462	Vibriophage phi-pp2		AFN37353	AFN37351	AFN37350	AFN37515	AFN37486	AFN37354
NC_021529	Vibrio phage nt-1		YP_008125322	YP_008125321	YP_008125319	YP_008125479	YP_008125323				YP_008125320
KR560069	Stenotrophomonas phage IME-SM1		AKO61693	AKO61689	AKO61579	AKO61694	AKO61692
KY979132	Acidovorax phage ACP17		ASD50403	ASD50401	ASD50399	ASD50406
NC_021330	Halovirus HCTV-1			YP_008059626	YP_008059634	YP_008059630	YP_008059635		YP_008059637			YP_008059627
NC_021327	Halovirus HCTV-5			YP_008059110	YP_008059116	YP_008059113	YP_008059117		YP_008059122
NC_020158	Halovirus HVTV-1			YP_007378975	YP_007378981	YP_007378978	YP_007378982		YP_007378987
NC_019507	Campylobacter phage CP21			YP_007005301	YP_007005116	YP_007005215	YP_007005322
NC_027997	Campylobacter phage CP220			YP_009169258	YP_009169203	YP_009169151	YP_009169248
NC_027996	Campylobacter phage CPt10			YP_009169065	YP_009169010	YP_009168954	YP_009169054
HM246724	Campylobacter phage IBB35			AEI88255	AEF56764	AEI88211	AEI88267
LT598654	Phage NCTB			SBV38459	SBV38375	SBV38478	SBV38455
KY487993	Uncultured virus clone CG99			ASF00408	ASF00598		ASF00594
MG592671	Vibrio phage 2.275.O._10N.286.54.E11			AUS03055	AUS03064	AUS03059	AUS03053					AUS03052
NC_021803	Cellulophaga phage phi13:1			AGO49043	AGO49041	AGO49042
KC821604	Cellulophaga phage phiST			AGO47177	AGO47175	AGO47176
KT588073	Acinetobacter phage Ab105-3phi			ALJ98956
NC_021858	Pandoravirus dulcis			YP_008318610
NC_026440	Pandoravirus inopinatum			YP_009120778
NC_022098	Pandoravirus salinus			YP_008436542
NC_031245	Bacillus phage SP-15						YP_009302501
LC373201	Enterobacter phage phiEM4						BBD52218
NC_027340	Erwinia phage phiEa2809						YP_009147529
NC_025446	Escherichia phage ECML-4						YP_009101458
MG383452	Escherichia phage FEC14						ATW66911
NC_019452	Escherichia phage PhaxI						YP_007002664
JN593240	Escherichia virus CBA120						YP_004957727
NC_022343	Klebsiella phage 0507-KN2-1						YP_008532008
MG428990	Klebsiella phage Menlow						AUG87902
NC_023744	Mycobacterium phage DS6A						YP_009018690
NC_022054	Mycobacterium phage Muddy						YP_008408902
NC_021063	Mycobacterium phage vB_MapS_FF47						YP_007869941
MF063068	Pseudomonas phage Noxifer						ARV77198
NC_028899	Ralstonia phage RSF1						YP_009207957
AP014693	Ralstonia phage RSL2						YP_009212990
JX006077	Saccharomonospora phage PIS 136						AFM10404
NC_029042	Salmonella phage 38						YP_009220980
NC_031045	Salmonella phage GG32						YP_009283840
NC_019530	Salmonella phage PhiSH19						YP_007007999
NC_016073	Salmonella phage SFP10						YP_004895194
JX181828	Salmonella phage STML-13-1 (partial genome)						AFU64331
NC_031128	Salmonella phage vB_SalM_PM10						YP_009293427
NC_023856	Salmonella phage vB_SalM_SJ2						YP_009021339
KX171211	Salmonella phage vB_SenM-2						ANT44593
NC_015296	Salmonella phage Vi01						YP_004327394
MF285619	Serratia phage 2050H1						ASZ78955
NC_020083	Serratia phage phiMAM1						YP_007349154
KX147096	Serratia phage vB_Sru_IME250						ANM47156
MG592536	Vibrio phage 1.169.O._10N.261.52.B1 (partial genome)						AUR92104
MG592554	Vibrio phage 1.188.A._10N.286.51.A6 (partial genome)						AUR93611
MG592609	Vibrio phage 1.244.A._10N.261.54.C3						AUR97812
KY499642	Vibrio phage pVa-21						AQT27978
JQ807233	environmental Halophage eHP-12											AFH21913
