# Supplementary material for: 7-Deazaguanine modifications protect phage DNA from host restriction systems
Source: Nat Commun. 2019 Nov 29;10:5442. doi: 10.1038/s41467-019-13384-y (PMC6884629; doi:10.1038/s41467-019-13384-y)
Supplement: Supplementary file 6 — Suplementary data 2 [file 41467_2019_13384_MOESM6_ESM.xlsx]

## Sheet: Sheet1
virus tax id	virus name	virus lineage	refseq id	host tax id	host name	host lineage	pmid	evidence	Pathogen Of
2010329	Acidovorax phage ACP17	Viruses; dsDNA viruses, no RNA stage; Caudovirales; Myoviridae; unclassified Myoviridae	KY979132	80869	Acidovorax citrulli	Bacteria; Proteobacteria; Betaproteobacteria; Burkholderiales; Comamonadaceae; Acidovorax		RefSeq, manual	Plantae | Tracheophyta | Magnoliopsida | Cucurbitales | Cucurbitaceae | Citrullus
1718842	Acinetobacter phage Ab105-3phi	Viruses; unclassified bacterial viruses	KT588073	470	Acinetobacter baumannii	Bacteria; Proteobacteria; Gammaproteobacteria; Pseudomonadales; Moraxellaceae; Acinetobacter; Acinetobacter calcoaceticus/baumannii complex		RefSeq, manual	Animalia | Nematoda | Secernentea | Rhabditida | Rhabditidae | Caenorhabditis | Caenorhabditis elegans
1136534	Bacillus phage BCD7	Viruses; dsDNA viruses, no RNA stage; Caudovirales; Myoviridae; unclassified Myoviridae	NC_019515	1396	Bacillus cereus	Bacteria; Firmicutes; Bacilli; Bacillales; Bacillaceae; Bacillus; Bacillus cereus group		RefSeq	Animalia | Chordata | Mammalia | Rodentia | Muridae | Mus | Mus musculus
1792032	Bacillus phage SP-15	Viruses; dsDNA viruses, no RNA stage; Caudovirales; Myoviridae; unclassified Myoviridae	NC_031245	766760	Bacillus paralicheniformis ATCC 9945a	Bacteria; Firmicutes; Bacilli; Bacillales; Bacillaceae; Bacillus; Bacillus subtilis group		RefSeq
437329	Burkholderia phage BcepGomr	Viruses; dsDNA viruses, no RNA stage; Caudovirales; Siphoviridae; unclassified Siphoviridae	NC_009447	292	Burkholderia cepacia	Bacteria; Proteobacteria; Betaproteobacteria; Burkholderiales; Burkholderiaceae; Burkholderia; Burkholderia cepacia complex		RefSeq	Animalia | Arthropoda | Insecta | Lepidoptera | Pyraloidea | Pyralidae | Galleria | Galleria mellonella
1190451	Campylobacter phage CP21	Viruses; dsDNA viruses, no RNA stage; Caudovirales; Myoviridae; Eucampyvirinae; Cp220virus	NC_019507	205	Campylobacter sp.	Bacteria; Proteobacteria; delta/epsilon subdivisions; Epsilonproteobacteria; Campylobacterales; Campylobacteraceae; Campylobacter		RefSeq, manual
722417	Campylobacter phage CP220	Viruses; dsDNA viruses, no RNA stage; Caudovirales; Myoviridae; Eucampyvirinae; Cp220virus	NC_027997	205	Campylobacter sp.	Bacteria; Proteobacteria; delta/epsilon subdivisions; Epsilonproteobacteria; Campylobacterales; Campylobacteraceae; Campylobacter		RefSeq, manual
722418	Campylobacter phage CPt10	Viruses; dsDNA viruses, no RNA stage; Caudovirales; Myoviridae; Eucampyvirinae; Cp220virus	NC_027996	205	Campylobacter sp.	Bacteria; Proteobacteria; delta/epsilon subdivisions; Epsilonproteobacteria; Campylobacterales; Campylobacteraceae; Campylobacter		RefSeq, manual
1006972	Campylobacter phage IBB35	Viruses; dsDNA viruses, no RNA stage; Caudovirales; Myoviridae; Eucampyvirinae; Cp220virus	HM246724	205	Campylobacter sp.	Bacteria; Proteobacteria; delta/epsilon subdivisions; Epsilonproteobacteria; Campylobacterales; Campylobacteraceae; Campylobacter		RefSeq, manual
1327992	Cellulophaga phage phi13:1	Viruses; dsDNA viruses, no RNA stage; Caudovirales; Siphoviridae; Cbastvirus; Cellulophaga virus ST; Cellulophaga phage phiST	KC821625	1348583	Cellulophaga baltica 13	Bacteria; Bacteroidetes; Flavobacteriia; Flavobacteriales; Flavobacteriaceae; Cellulophaga		RefSeq
1327973	Cellulophaga phage phi3ST:2	Viruses; dsDNA viruses, no RNA stage; Caudovirales; Myoviridae; unclassified Myoviridae; Cellulophaga phage phiSM	KC821610	76594	Cellulophaga baltica	Bacteria; Bacteroidetes; Flavobacteriia; Flavobacteriales; Flavobacteriaceae; Cellulophaga		RefSeq
756280	Cellulophaga phage phiSM	Viruses; dsDNA viruses, no RNA stage; Caudovirales; Myoviridae; unclassified Myoviridae	NC_020860	192170	Cellulophaga sp. MM#3	Bacteria; Bacteroidetes; Flavobacteriia; Flavobacteriales; Flavobacteriaceae; Cellulophaga		RefSeq
756282	Cellulophaga phage phiST	Viruses; dsDNA viruses, no RNA stage; Caudovirales; Siphoviridae; Cbastvirus; Cellulophaga virus ST	NC_020842	192170	Cellulophaga sp. MM#3	Bacteria; Bacteroidetes; Flavobacteriia; Flavobacteriales; Flavobacteriaceae; Cellulophaga		RefSeq
1868595	Clostridium phage CDKM15	Viruses; dsDNA viruses, no RNA stage; Caudovirales; Myoviridae; Cd119virus; unclassified Cd119virus	KX228400	1496	Clostridium difficile	Bacteria; Terrabacteria group; Firmicutes; Clostridia; Clostridiales; Peptostreptococcaceae; Clostridioides		RefSeq, manual
1965368	Dinoroseobacter phage vB_DshS-R5C	Viruses; dsDNA viruses, no RNA stage; Caudovirales; Siphoviridae; unclassified Siphoviridae	KY606587	398580	Dinoroseobacter shibae DFL 12 = DSM 16493	Bacteria; Proteobacteria; Alphaproteobacteria; Rhodobacterales; Rhodobacteraceae; Dinoroseobacter; Dinoroseobacter shibae		RefSeq, manual
2137745	Enterobacter phage phiEM4	Viruses; dsDNA viruses, no RNA stage; Caudovirales; Ackermannviridae; Aglimvirinae; Ag3virus; unclassified Ag3virus	LC373201	61645	Enterobacter asburiae	Bacteria; Proteobacteria; Gammaproteobacteria; Enterobacterales; Enterobacteriaceae; Enterobacter; Enterobacter cloacae complex		RefSeq, manual
1468411	Enterobacteria phage 9g	Viruses; dsDNA viruses, no RNA stage; Caudovirales; Siphoviridae; Nonagvirus; Escherichia virus 9g	NC_024146	562	Escherichia coli	Bacteria; Proteobacteria; Gammaproteobacteria; Enterobacterales; Enterobacteriaceae; Escherichia		RefSeq	Animalia | Chordata | Mammalia | Rodentia | Muridae | Mus | Mus musculus
432198	Enterobacteria phage HK106	Viruses; dsDNA viruses, no RNA stage; Caudovirales; Siphoviridae; unclassified Siphoviridae	NC_019768	562	Escherichia coli	Bacteria; Proteobacteria; Gammaproteobacteria; Enterobacterales; Enterobacteriaceae; Escherichia		RefSeq	Animalia | Chordata | Mammalia | Rodentia | Muridae | Mus | Mus musculus
1610836	Enterobacteria phage JenK1	Viruses; dsDNA viruses, no RNA stage; Caudovirales; Siphoviridae; Nonagvirus; Escherichia virus JenK1	NC_029021	83333	Escherichia coli K-12	Bacteria; Proteobacteria; Gammaproteobacteria; Enterobacterales; Enterobacteriaceae; Escherichia		RefSeq	Animalia | Chordata | Mammalia | Rodentia | Muridae | Mus | Mus musculus
1610837	Enterobacteria phage JenP1	Viruses; dsDNA viruses, no RNA stage; Caudovirales; Siphoviridae; Nonagvirus; Escherichia virus JenP1	NC_029028	83333	Escherichia coli K-12	Bacteria; Proteobacteria; Gammaproteobacteria; Enterobacterales; Enterobacteriaceae; Escherichia		RefSeq	Animalia | Chordata | Mammalia | Rodentia | Muridae | Mus | Mus musculus
1610838	Enterobacteria phage JenP2	Viruses; dsDNA viruses, no RNA stage; Caudovirales; Siphoviridae; Nonagvirus; Escherichia virus JenP2	NC_028997	83333	Escherichia coli K-12	Bacteria; Proteobacteria; Gammaproteobacteria; Enterobacterales; Enterobacteriaceae; Escherichia		RefSeq	Animalia | Chordata | Mammalia | Rodentia | Muridae | Mus | Mus musculus
1225789	Enterobacteria phage SfI	Viruses; dsDNA viruses, no RNA stage; Caudovirales; Myoviridae; unclassified Myoviridae	NC_027339	623	Shigella flexneri	Bacteria; Proteobacteria; Gammaproteobacteria; Enterobacterales; Enterobacteriaceae; Shigella		RefSeq	Animalia | Chordata | Mammalia | Rodentia | Muridae | Mus | Mus musculus
1168814	environmental Halophage eHP-12	Viruses; unclassified bacterial viruses; environmental samples	JQ807233	???	???	???		RefSeq, manual
1168825	environmental Halophage eHP-23 (partial genome)	Viruses; unclassified bacterial viruses; environmental samples	JQ807243	???	???	???		RefSeq, manual
1168847	environmental Halophage eHP-6 (partial genome)	Viruses; unclassified bacterial viruses; environmental samples	JQ807227	???	???	???		RefSeq, manual
1564096	Erwinia phage phiEa2809	Viruses; dsDNA viruses, no RNA stage; Caudovirales; Ackermannviridae; unclassified Ackermannviridae	NC_027340	552	Erwinia amylovora	Bacteria; Proteobacteria; Gammaproteobacteria; Enterobacterales; Erwiniaceae; Erwinia		RefSeq
1610828	Escherichia phage CAjan	Viruses; dsDNA viruses, no RNA stage; Caudovirales; Siphoviridae; Seuratvirus; Escherichia virus Cajan	NC_028776	83333	Escherichia coli K-12	Bacteria; Proteobacteria; Gammaproteobacteria; Enterobacterales; Enterobacteriaceae; Escherichia		RefSeq	Animalia | Chordata | Mammalia | Rodentia | Muridae | Mus | Mus musculus
1204523	Escherichia phage ECML-4	Viruses; dsDNA viruses, no RNA stage; Caudovirales; Ackermannviridae; Cvivirinae; Vi1virus; Escherichia virus ECML4	NC_025446	83334	Escherichia coli O157:H7	Bacteria; Proteobacteria; Gammaproteobacteria; Enterobacterales; Enterobacteriaceae; Escherichia		RefSeq	Animalia | Chordata | Mammalia | Rodentia | Muridae | Mus | Mus musculus
2053671	Escherichia phage FEC14	Viruses; dsDNA viruses, no RNA stage; Caudovirales; Ackermannviridae; Cvivirinae; Cba120virus; unclassified Cba120virus	MG383452	83334	Escherichia coli O157:H7	Bacteria; Proteobacteria; Gammaproteobacteria; Enterobacterales; Enterobacteriaceae; Escherichia; Escherichia coli		RefSeq, manual	Animalia | Chordata | Mammalia | Rodentia | Muridae | Mus | Mus musculus
1883203	Escherichia phage Greed (partial genome)	Viruses; dsDNA viruses, no RNA stage; Caudovirales; Siphoviridae; unclassified Siphoviridae	KX534337	498388	Escherichia coli C	Bacteria; Proteobacteria; Gammaproteobacteria; Enterobacterales; Enterobacteriaceae; Escherichia; Escherichia coli		RefSeq, manual	Animalia | Chordata | Mammalia | Rodentia | Muridae | Mus | Mus musculus
926589	Escherichia phage PhaxI	Viruses; dsDNA viruses, no RNA stage; Caudovirales; Ackermannviridae; Cvivirinae; Cba120virus; Escherichia virus PhaxI	NC_019452	83334	Escherichia coli O157:H7	Bacteria; Proteobacteria; Gammaproteobacteria; Enterobacterales; Enterobacteriaceae; Escherichia		RefSeq	Animalia | Chordata | Mammalia | Rodentia | Muridae | Mus | Mus musculus
1540098	Escherichia phage Seurat	Viruses; dsDNA viruses, no RNA stage; Caudovirales; Siphoviridae; Seuratvirus; Escherichia virus Seurat	NC_027378	562	Escherichia coli	Bacteria; Proteobacteria; Gammaproteobacteria; Enterobacterales; Enterobacteriaceae; Escherichia		RefSeq	Animalia | Chordata | Mammalia | Rodentia | Muridae | Mus | Mus musculus
1720493	Escherichia phage slur01	Viruses; dsDNA viruses, no RNA stage; Caudovirales; Siphoviridae; unclassified Siphoviridae	NC_028831	562	Escherichia coli	Bacteria; Proteobacteria; Gammaproteobacteria; Enterobacterales; Enterobacteriaceae; Escherichia		RefSeq	Animalia | Chordata | Mammalia | Rodentia | Muridae | Mus | Mus musculus
2029169	Escherichia phage vB_Eco_SLUR25	Viruses; unclassified bacterial viruses	LT907986	562	Escherichia coli	Bacteria; Proteobacteria; Gammaproteobacteria; Enterobacterales; Enterobacteriaceae; Escherichia		RefSeq, manual	Animalia | Chordata | Mammalia | Rodentia | Muridae | Mus | Mus musculus
1987159	Escherichia virus CBA120	Viruses; dsDNA viruses, no RNA stage; Caudovirales; Ackermannviridae; Cvivirinae; Cba120virus	NC_016570	83334	Escherichia coli O157:H7	Bacteria; Proteobacteria; Gammaproteobacteria; Enterobacterales; Enterobacteriaceae; Escherichia			Animalia | Chordata | Mammalia | Rodentia | Muridae | Mus | Mus musculus
1273746	Halovirus HCTV-1	Viruses; dsDNA viruses, no RNA stage; unclassified archaeal dsDNA viruses; Haloviruses	NC_021330	244363	Haloarcula californiae	Archaea; Euryarchaeota; Halobacteria; Halobacteriales; Haloarculaceae; Haloarcula		RefSeq
1273748	Halovirus HCTV-5	Viruses; dsDNA viruses, no RNA stage; unclassified archaeal dsDNA viruses; Haloviruses	NC_021327	244363	Haloarcula californiae	Archaea; Euryarchaeota; Halobacteria; Halobacteriales; Haloarculaceae; Haloarcula		RefSeq
1262528	Halovirus HVTV-1	Viruses; dsDNA viruses, no RNA stage; unclassified archaeal dsDNA viruses; Haloviruses	NC_020158	28442	Haloarcula vallismortis	Archaea; Euryarchaeota; Halobacteria; Halobacteriales; Haloarculaceae; Haloarcula		RefSeq
1206545	Klebsiella phage 0507-KN2-1	Viruses; dsDNA viruses, no RNA stage; Caudovirales; Ackermannviridae; unclassified Ackermannviridae	NC_022343	573	Klebsiella pneumoniae	Bacteria; Proteobacteria; Gammaproteobacteria; Enterobacterales; Enterobacteriaceae; Klebsiella	23936379	Literature	Animalia | Nematoda | Secernentea | Rhabditida | Rhabditidae | Caenorhabditis | Caenorhabditis elegans
2054273	Klebsiella phage Menlow	Viruses; dsDNA viruses, no RNA stage; Caudovirales; Ackermannviridae; unclassified Ackermannviridae	MG428990	573	Klebsiella pneumoniae	Bacteria; Proteobacteria; Gammaproteobacteria; Enterobacterales; Enterobacteriaceae; Klebsiella		RefSeq, manual	Animalia | Nematoda | Secernentea | Rhabditida | Rhabditidae | Caenorhabditis | Caenorhabditis elegans
2094128	Mycobacterium phage AltPhacts	Viruses; dsDNA viruses, no RNA stage; Caudovirales; Siphoviridae; Bclasvirinae; Pg1virus; unclassified Pg1virus	MG962362	246196	Mycobacterium smegmatis str. MC2 155	Bacteria; Actinobacteria; Actinobacteria; Corynebacteriales; Mycobacteriaceae; Mycolicibacterium		RefSeq, manual	Animalia | Chordata | Mammalia | Primates | Hominidae | Homo | Homo sapiens
1913035	Mycobacterium phage Amelie	Viruses; dsDNA viruses, no RNA stage; Caudovirales; Siphoviridae; Tm4virus; unclassified Tm4virus	KX808132	246196	Mycobacterium smegmatis str. MC2 155	Bacteria; Actinobacteria; Actinobacteria; Corynebacteriales; Mycobacteriaceae; Mycolicibacterium		RefSeq, manual	Animalia | Chordata | Mammalia | Primates | Hominidae | Homo | Homo sapiens
2015874	Mycobacterium phage Amohnition	Viruses; dsDNA viruses, no RNA stage; Caudovirales; Siphoviridae; Tm4virus; unclassified Tm4virus	MF140398	246196	Mycobacterium smegmatis str. MC2 155	Bacteria; Actinobacteria; Actinobacteria; Corynebacteriales; Mycobacteriaceae; Mycolicibacterium		RefSeq, manual	Animalia | Chordata | Mammalia | Primates | Hominidae | Homo | Homo sapiens
1673886	Mycobacterium phage Apizium	Viruses; dsDNA viruses, no RNA stage; Caudovirales; Siphoviridae; Bclasvirinae; Pg1virus; Mycobacterium virus Apizium	NC_028691	246196	Mycobacterium smegmatis str. MC2 155	Bacteria; Actinobacteria; Actinobacteria; Corynebacteriales; Mycobacteriaceae; Mycolicibacterium		RefSeq	Animalia | Chordata | Mammalia | Primates | Hominidae | Homo | Homo sapiens
1089112	Mycobacterium phage Ares	Viruses; dsDNA viruses, no RNA stage; Caudovirales; Siphoviridae; Bclasvirinae; Rosebushvirus; Mycobacterium virus Godines	JN699004	246196	Mycobacterium smegmatis str. MC2 155	Bacteria; Actinobacteria; Actinobacteria; Corynebacteriales; Mycobacteriaceae; Mycolicibacterium		RefSeq	Animalia | Chordata | Mammalia | Primates | Hominidae | Homo | Homo sapiens
2024005	Mycobacterium phage Bella96	Viruses; dsDNA viruses, no RNA stage; Caudovirales; Siphoviridae; Tm4virus; unclassified Tm4virus	MF377440	246196	Mycobacterium smegmatis str. MC2 155	Bacteria; Actinobacteria; Actinobacteria; Corynebacteriales; Mycobacteriaceae; Mycolicibacterium		RefSeq, manual	Animalia | Chordata | Mammalia | Primates | Hominidae | Homo | Homo sapiens
1805457	Mycobacterium phage Bipper	Viruses; dsDNA viruses, no RNA stage; Caudovirales; Siphoviridae; unclassified Siphoviridae	NC_031253	246196	Mycobacterium smegmatis str. MC2 155	Bacteria; Actinobacteria; Actinobacteria; Corynebacteriales; Mycobacteriaceae; Mycolicibacterium		RefSeq	Animalia | Chordata | Mammalia | Primates | Hominidae | Homo | Homo sapiens
2126947	Mycobacterium phage Boyle	Viruses; dsDNA viruses, no RNA stage; Caudovirales; Siphoviridae; Bclasvirinae; Rosebushvirus; unclassified Rosebushvirus	MH051249	246196	Mycobacterium smegmatis str. MC2 155	Bacteria; Actinobacteria; Actinobacteria; Corynebacteriales; Mycobacteriaceae; Mycolicibacterium		RefSeq, manual	Animalia | Chordata | Mammalia | Primates | Hominidae | Homo | Homo sapiens
2126805	Mycobacterium phage Cobra	Viruses; dsDNA viruses, no RNA stage; Caudovirales; Siphoviridae; Bclasvirinae; Pg1virus; unclassified Pg1virus	MH051264	246196	Mycobacterium smegmatis str. MC2 155	Bacteria; Actinobacteria; Actinobacteria; Corynebacteriales; Mycobacteriaceae; Mycolicibacterium		RefSeq, manual	Animalia | Chordata | Mammalia | Primates | Hominidae | Homo | Homo sapiens
1897480	Mycobacterium phage Daffy	Viruses; dsDNA viruses, no RNA stage; Caudovirales; Siphoviridae; Bclasvirinae; Pg1virus; Mycobacterium virus Soto	KX683293	246196	Mycobacterium smegmatis str. MC2 155	Bacteria; Actinobacteria; Actinobacteria; Corynebacteriales; Mycobacteriaceae; Mycolicibacterium		RefSeq, manual	Animalia | Chordata | Mammalia | Primates | Hominidae | Homo | Homo sapiens
2015879	Mycobacterium phage DarthP	Viruses; dsDNA viruses, no RNA stage; Caudovirales; Siphoviridae; Tm4virus; unclassified Tm4virus	MF140406	246196	Mycobacterium smegmatis str. MC2 155	Bacteria; Actinobacteria; Actinobacteria; Corynebacteriales; Mycobacteriaceae; Mycolicibacterium		RefSeq, manual	Animalia | Chordata | Mammalia | Primates | Hominidae | Homo | Homo sapiens
1897765	Mycobacterium phage Derpp	Viruses; dsDNA viruses, no RNA stage; Caudovirales; Siphoviridae; Bclasvirinae; Pg1virus; Mycobacterium virus Oline	KX576645	246196	Mycobacterium smegmatis str. MC2 155	Bacteria; Actinobacteria; Actinobacteria; Corynebacteriales; Mycobacteriaceae; Mycolicibacterium		RefSeq, manual	Animalia | Chordata | Mammalia | Primates | Hominidae | Homo | Homo sapiens
2041529	Mycobacterium phage Dingo	Viruses; dsDNA viruses, no RNA stage; Caudovirales; Siphoviridae; Bclasvirinae; Pg1virus; unclassified Pg1virus	MF919503	246196	Mycobacterium smegmatis str. MC2 155	Bacteria; Actinobacteria; Actinobacteria; Corynebacteriales; Mycobacteriaceae; Mycolicibacterium		RefSeq, manual	Animalia | Chordata | Mammalia | Primates | Hominidae | Homo | Homo sapiens
45764	Mycobacterium phage DS6A	Viruses; dsDNA viruses, no RNA stage; Caudovirales; Siphoviridae; unclassified Siphoviridae	NC_023744	1773	Mycobacterium tuberculosis	Bacteria; Actinobacteria; Actinobacteria; Corynebacteriales; Mycobacteriaceae; Mycobacterium; Mycobacterium tuberculosis complex		RefSeq	Animalia | Chordata | Mammalia | Primates | Hominidae | Homo | Homo sapiens
2015843	Mycobacterium phage Edugator	Viruses; dsDNA viruses, no RNA stage; Caudovirales; Siphoviridae; Tm4virus; unclassified Tm4virus	MF185719	246196	Mycobacterium smegmatis str. MC2 155	Bacteria; Actinobacteria; Actinobacteria; Corynebacteriales; Mycobacteriaceae; Mycolicibacterium		RefSeq, manual	Animalia | Chordata | Mammalia | Primates | Hominidae | Homo | Homo sapiens
1698709	Mycobacterium phage Enkosi	Viruses; dsDNA viruses, no RNA stage; Caudovirales; Siphoviridae; Tm4virus; unclassified Tm4virus	NC_028936	246196	Mycobacterium smegmatis str. MC2 155	Bacteria; Actinobacteria; Actinobacteria; Corynebacteriales; Mycobacteriaceae; Mycolicibacterium		RefSeq	Animalia | Chordata | Mammalia | Primates | Hominidae | Homo | Homo sapiens
1897767	Mycobacterium phage FriarPreacher	Viruses; dsDNA viruses, no RNA stage; Caudovirales; Siphoviridae; Bclasvirinae; Pg1virus; Mycobacterium virus Soto	KX576643	246196	Mycobacterium smegmatis str. MC2 155	Bacteria; Actinobacteria; Actinobacteria; Corynebacteriales; Mycobacteriaceae; Mycolicibacterium		RefSeq, manual	Animalia | Chordata | Mammalia | Primates | Hominidae | Homo | Homo sapiens
1784939	Mycobacterium phage Glass	Viruses; dsDNA viruses, no RNA stage; Caudovirales; Siphoviridae; Bclasvirinae; Rosebushvirus; unclassified Rosebushvirus	KT880194	246196	Mycobacterium smegmatis str. MC2 155	Bacteria; Actinobacteria; Actinobacteria; Corynebacteriales; Mycobacteriaceae; Mycolicibacterium		RefSeq, manual	Animalia | Chordata | Mammalia | Primates | Hominidae | Homo | Homo sapiens
1675551	Mycobacterium phage Godines	Viruses; dsDNA viruses, no RNA stage; Caudovirales; Siphoviridae; Bclasvirinae; Rosebushvirus; unclassified Rosebushvirus	KR997932	246196	Mycobacterium smegmatis str. MC2 155	Bacteria; Actinobacteria; Actinobacteria; Corynebacteriales; Mycobacteriaceae; Mycolicibacterium		RefSeq, manual	Animalia | Chordata | Mammalia | Primates | Hominidae | Homo | Homo sapiens
1897767	Mycobacterium phage Guillsminger	Viruses; dsDNA viruses, no RNA stage; Caudovirales; Siphoviridae; Bclasvirinae; Pg1virus; Mycobacterium virus Soto	MF185720	246196	Mycobacterium smegmatis str. MC2 155	Bacteria; Actinobacteria; Actinobacteria; Corynebacteriales; Mycobacteriaceae; Mycolicibacterium		RefSeq, manual	Animalia | Chordata | Mammalia | Primates | Hominidae | Homo | Homo sapiens
1920298	Mycobacterium phage Hammy	Viruses; dsDNA viruses, no RNA stage; Caudovirales; Siphoviridae; Tm4virus; unclassified Tm4virus	KY087993	246196	Mycobacterium smegmatis str. MC2 155	Bacteria; Actinobacteria; Actinobacteria; Corynebacteriales; Mycobacteriaceae; Mycolicibacterium		RefSeq, manual	Animalia | Chordata | Mammalia | Primates | Hominidae | Homo | Homo sapiens
1034104	Mycobacterium phage Harvey	Viruses; dsDNA viruses, no RNA stage; Caudovirales; Siphoviridae; Bclasvirinae; Pg1virus; Mycobacterium virus Soto	JF937095	246196	Mycobacterium smegmatis str. MC2 155	Bacteria; Actinobacteria; Actinobacteria; Corynebacteriales; Mycobacteriaceae; Mycolicibacterium		RefSeq	Animalia | Chordata | Mammalia | Primates | Hominidae | Homo | Homo sapiens
1089123	Mycobacterium phage Hedgerow	Viruses; dsDNA viruses, no RNA stage; Caudovirales; Siphoviridae; Bclasvirinae; Rosebushvirus; Mycobacterium virus Rosebush	JN698991	246196	Mycobacterium smegmatis str. MC2 155	Bacteria; Actinobacteria; Actinobacteria; Corynebacteriales; Mycobacteriaceae; Mycolicibacterium		RefSeq	Animalia | Chordata | Mammalia | Primates | Hominidae | Homo | Homo sapiens
1700833	Mycobacterium phage Hetaeria	Viruses; dsDNA viruses, no RNA stage; Caudovirales; Siphoviridae; Bclasvirinae; Pg1virus; Mycobacterium virus Suffolk	KT364588	246196	Mycobacterium smegmatis str. MC2 155	Bacteria; Actinobacteria; Actinobacteria; Corynebacteriales; Mycobacteriaceae; Mycolicibacterium		RefSeq, manual	Animalia | Chordata | Mammalia | Primates | Hominidae | Homo | Homo sapiens
2079567	Mycobacterium phage Holeinone	Viruses; dsDNA viruses, no RNA stage; Caudovirales; Siphoviridae; Bclasvirinae; Rosebushvirus; unclassified Rosebushvirus	MG812490	246196	Mycobacterium smegmatis str. MC2 155	Bacteria; Actinobacteria; Actinobacteria; Corynebacteriales; Mycobacteriaceae; Mycolicibacterium		RefSeq, manual	Animalia | Chordata | Mammalia | Primates | Hominidae | Homo | Homo sapiens
2079568	Mycobacterium phage ItsyBitsy1	Viruses; dsDNA viruses, no RNA stage; Caudovirales; Siphoviridae; Bclasvirinae; Rosebushvirus; unclassified Rosebushvirus	MG812491	246196	Mycobacterium smegmatis str. MC2 155	Bacteria; Actinobacteria; Actinobacteria; Corynebacteriales; Mycobacteriaceae; Mycolicibacterium		RefSeq, manual	Animalia | Chordata | Mammalia | Primates | Hominidae | Homo | Homo sapiens
2108124	Mycobacterium phage Kheth	Viruses; dsDNA viruses, no RNA stage; Caudovirales; Siphoviridae; Bclasvirinae; Rosebushvirus; unclassified Rosebushvirus	MH001452	246196	Mycobacterium smegmatis str. MC2 155	Bacteria; Actinobacteria; Actinobacteria; Corynebacteriales; Mycobacteriaceae; Mycolicibacterium		RefSeq, manual	Animalia | Chordata | Mammalia | Primates | Hominidae | Homo | Homo sapiens
1471544	Mycobacterium phage KingVeVeVe	Viruses; dsDNA viruses, no RNA stage; Caudovirales; Siphoviridae; Bclasvirinae; Pg1virus; Mycobacterium virus Soto	KJ538723	246196	Mycobacterium smegmatis str. MC2 155	Bacteria; Actinobacteria; Actinobacteria; Corynebacteriales; Mycobacteriaceae; Mycolicibacterium		RefSeq	Animalia | Chordata | Mammalia | Primates | Hominidae | Homo | Homo sapiens
1056831	Mycobacterium phage Larva	Viruses; dsDNA viruses, no RNA stage; Caudovirales; Siphoviridae; Tm4virus	NC_023724	246196	Mycobacterium smegmatis str. MC2 155	Bacteria; Actinobacteria; Actinobacteria; Corynebacteriales; Mycobacteriaceae; Mycolicibacterium		RefSeq, manual	Animalia | Chordata | Mammalia | Primates | Hominidae | Homo | Homo sapiens
2094136	Mycobacterium phage LaterM	Viruses; dsDNA viruses, no RNA stage; Caudovirales; Siphoviridae; Tm4virus; unclassified Tm4virus	MG962371	246196	Mycobacterium smegmatis str. MC2 155	Bacteria; Actinobacteria; Actinobacteria; Corynebacteriales; Mycobacteriaceae; Mycolicibacterium		RefSeq, manual	Animalia | Chordata | Mammalia | Primates | Hominidae | Homo | Homo sapiens
1874015	Mycobacterium phage Laurie	Viruses; dsDNA viruses, no RNA stage; Caudovirales; Siphoviridae; Bclasvirinae; Rosebushvirus; unclassified Rosebushvirus	KX443696	246196	Mycobacterium smegmatis str. MC2 155	Bacteria; Actinobacteria; Actinobacteria; Corynebacteriales; Mycobacteriaceae; Mycolicibacterium		RefSeq, manual	Animalia | Chordata | Mammalia | Primates | Hominidae | Homo | Homo sapiens
1897546	Mycobacterium phage LindNT	Viruses; dsDNA viruses, no RNA stage; Caudovirales; Siphoviridae; Tm4virus; unclassified Tm4virus	KX641264	246196	Mycobacterium smegmatis str. MC2 155	Bacteria; Actinobacteria; Actinobacteria; Corynebacteriales; Mycobacteriaceae; Mycolicibacterium		RefSeq, manual	Animalia | Chordata | Mammalia | Primates | Hominidae | Homo | Homo sapiens
1527533	Mycobacterium phage LizLemon	Viruses; dsDNA viruses, no RNA stage; Caudovirales; Siphoviridae; Bclasvirinae; Rosebushvirus; unclassified Rosebushvirus	KM101117	246196	Mycobacterium smegmatis str. MC2 155	Bacteria; Actinobacteria; Actinobacteria; Corynebacteriales; Mycobacteriaceae; Mycolicibacterium		RefSeq, manual	Animalia | Chordata | Mammalia | Primates | Hominidae | Homo | Homo sapiens
2027896	Mycobacterium phage Lulumae	Viruses; dsDNA viruses, no RNA stage; Caudovirales; Siphoviridae; Bclasvirinae; Pg1virus; unclassified Pg1virus	MF668276	246196	Mycobacterium smegmatis str. MC2 155	Bacteria; Actinobacteria; Actinobacteria; Corynebacteriales; Mycobacteriaceae; Mycolicibacterium		RefSeq, manual	Animalia | Chordata | Mammalia | Primates | Hominidae | Homo | Homo sapiens
1567473	Mycobacterium phage Milly	Viruses; dsDNA viruses, no RNA stage; Caudovirales; Siphoviridae; Tm4virus; unclassified Tm4virus	NC_026598	246196	Mycobacterium smegmatis str. MC2 155	Bacteria; Actinobacteria; Actinobacteria; Corynebacteriales; Mycobacteriaceae; Mycolicibacterium		RefSeq	Animalia | Chordata | Mammalia | Primates | Hominidae | Homo | Homo sapiens
1340829	Mycobacterium phage Muddy	Viruses; dsDNA viruses, no RNA stage; Caudovirales; Siphoviridae; Ff47virus; Mycobacterium virus Muddy	NC_022054	246196	Mycobacterium smegmatis str. MC2 155	Bacteria; Actinobacteria; Actinobacteria; Corynebacteriales; Mycobacteriaceae; Mycolicibacterium		RefSeq	Animalia | Chordata | Mammalia | Primates | Hominidae | Homo | Homo sapiens
1718600	Mycobacterium phage Mufasa	Viruses; dsDNA viruses, no RNA stage; Caudovirales; Siphoviridae; Tm4virus; unclassified Tm4virus	NC_028759	246196	Mycobacterium smegmatis str. MC2 155	Bacteria; Actinobacteria; Actinobacteria; Corynebacteriales; Mycobacteriaceae; Mycolicibacterium		RefSeq	Animalia | Chordata | Mammalia | Primates | Hominidae | Homo | Homo sapiens
1560286	Mycobacterium phage Murucutumbu	Viruses; dsDNA viruses, no RNA stage; Caudovirales; Siphoviridae; Tm4virus; unclassified Tm4virus	NC_028978	246196	Mycobacterium smegmatis str. MC2 155	Bacteria; Actinobacteria; Actinobacteria; Corynebacteriales; Mycobacteriaceae; Mycolicibacterium		RefSeq	Animalia | Chordata | Mammalia | Primates | Hominidae | Homo | Homo sapiens
1327766	Mycobacterium phage Newman	Viruses; dsDNA viruses, no RNA stage; Caudovirales; Siphoviridae; Bclasvirinae; Pg1virus; Mycobacterium virus Suffolk	NC_021310	246196	Mycobacterium smegmatis str. MC2 155	Bacteria; Actinobacteria; Actinobacteria; Corynebacteriales; Mycobacteriaceae; Mycolicibacterium		RefSeq	Animalia | Chordata | Mammalia | Primates | Hominidae | Homo | Homo sapiens
1052671	Mycobacterium phage Oline	Viruses; dsDNA viruses, no RNA stage; Caudovirales; Siphoviridae; Bclasvirinae; Pg1virus; Mycobacterium virus Oline	NC_023711	246196	Mycobacterium smegmatis str. MC2 155	Bacteria; Actinobacteria; Actinobacteria; Corynebacteriales; Mycobacteriaceae; Mycolicibacterium		RefSeq	Animalia | Chordata | Mammalia | Primates | Hominidae | Homo | Homo sapiens
1034141	Mycobacterium phage Oosterbaan	Viruses; dsDNA viruses, no RNA stage; Caudovirales; Siphoviridae; Bclasvirinae; Pg1virus; Mycobacterium virus Pg1	JF704109	246196	Mycobacterium smegmatis str. MC2 155	Bacteria; Actinobacteria; Actinobacteria; Corynebacteriales; Mycobacteriaceae; Mycolicibacterium		RefSeq, manual	Animalia | Chordata | Mammalia | Primates | Hominidae | Homo | Homo sapiens
2079422	Mycobacterium phage Opia	Viruses; dsDNA viruses, no RNA stage; Caudovirales; Siphoviridae; Bclasvirinae; Rosebushvirus; unclassified Rosebushvirus	MG757162	246196	Mycobacterium smegmatis str. MC2 155	Bacteria; Actinobacteria; Actinobacteria; Corynebacteriales; Mycobacteriaceae; Mycolicibacterium		RefSeq, manual	Animalia | Chordata | Mammalia | Primates | Hominidae | Homo | Homo sapiens
373409	Mycobacterium phage Orion	Viruses; dsDNA viruses, no RNA stage; Caudovirales; Siphoviridae; Bclasvirinae; Pg1virus; Mycobacterium virus Pg1	NC_008197	1772	Mycobacterium smegmatis	Bacteria; Actinobacteria; Actinobacteria; Corynebacteriales; Mycobacteriaceae; Mycolicibacterium		RefSeq	Animalia | Chordata | Mammalia | Primates | Hominidae | Homo | Homo sapiens
1035482	Mycobacterium phage OSmaximus	Viruses; dsDNA viruses, no RNA stage; Caudovirales; Siphoviridae; Bclasvirinae; Pg1virus; Mycobacterium virus Osmaximus	NC_028803	246196	Mycobacterium smegmatis str. MC2 155	Bacteria; Actinobacteria; Actinobacteria; Corynebacteriales; Mycobacteriaceae; Mycolicibacterium		RefSeq	Animalia | Chordata | Mammalia | Primates | Hominidae | Homo | Homo sapiens
1640882	Mycobacterium phage PDRPv	Viruses; dsDNA viruses, no RNA stage; Caudovirales; Siphoviridae; Bclasvirinae; Pg1virus; Mycobacterium virus Oline	KR029086	246196	Mycobacterium smegmatis str. MC2 155	Bacteria; Actinobacteria; Actinobacteria; Corynebacteriales; Mycobacteriaceae; Mycolicibacterium		RefSeq, manual	Animalia | Chordata | Mammalia | Primates | Hominidae | Homo | Homo sapiens
1640883	Mycobacterium phage PDRPxv	Viruses; dsDNA viruses, no RNA stage; Caudovirales; Siphoviridae; Bclasvirinae; Pg1virus; Mycobacterium virus Oline	KR029087	246196	Mycobacterium smegmatis str. MC2 155	Bacteria; Actinobacteria; Actinobacteria; Corynebacteriales; Mycobacteriaceae; Mycolicibacterium		RefSeq, manual	Animalia | Chordata | Mammalia | Primates | Hominidae | Homo | Homo sapiens
2015848	Mycobacterium phage Peanam	Viruses; dsDNA viruses, no RNA stage; Caudovirales; Siphoviridae; Tm4virus; unclassified Tm4virus	MF185722	246196	Mycobacterium smegmatis str. MC2 155	Bacteria; Actinobacteria; Actinobacteria; Corynebacteriales; Mycobacteriaceae; Mycolicibacterium		RefSeq, manual	Animalia | Chordata | Mammalia | Primates | Hominidae | Homo | Homo sapiens
1675554	Mycobacterium phage Pops	Viruses; dsDNA viruses, no RNA stage; Caudovirales; Siphoviridae; Bclasvirinae; Pg1virus; Mycobacterium virus Suffolk	NC_028681	246196	Mycobacterium smegmatis str. MC2 155	Bacteria; Actinobacteria; Actinobacteria; Corynebacteriales; Mycobacteriaceae; Mycolicibacterium		RefSeq	Animalia | Chordata | Mammalia | Primates | Hominidae | Homo | Homo sapiens
373414	Mycobacterium phage Qyrzula	Viruses; dsDNA viruses, no RNA stage; Caudovirales; Siphoviridae; Bclasvirinae; Rosebushvirus; Mycobacterium virus Godines	NC_008204	1772	Mycobacterium smegmatis	Bacteria; Actinobacteria; Actinobacteria; Corynebacteriales; Mycobacteriaceae; Mycolicibacterium		RefSeq	Animalia | Chordata | Mammalia | Primates | Hominidae | Homo | Homo sapiens
205874	Mycobacterium phage Rosebush	Viruses; dsDNA viruses, no RNA stage; Caudovirales; Siphoviridae; Bclasvirinae; Rosebushvirus; Mycobacterium virus Rosebush	NC_004684	1772	Mycobacterium smegmatis	Bacteria; Actinobacteria; Actinobacteria; Corynebacteriales; Mycobacteriaceae; Mycolicibacterium		RefSeq	Animalia | Chordata | Mammalia | Primates | Hominidae | Homo | Homo sapiens
1912977	Mycobacterium phage SamuelLPlaqson	Viruses; dsDNA viruses, no RNA stage; Caudovirales; Siphoviridae; Tm4virus; unclassified Tm4virus	KX657794	246196	Mycobacterium smegmatis str. MC2 155	Bacteria; Actinobacteria; Actinobacteria; Corynebacteriales; Mycobacteriaceae; Mycolicibacterium		RefSeq, manual	Animalia | Chordata | Mammalia | Primates | Hominidae | Homo | Homo sapiens
1327775	Mycobacterium phage SDcharge11	Viruses; dsDNA viruses, no RNA stage; Caudovirales; Siphoviridae; Bclasvirinae; Pg1virus; Mycobacterium virus Soto	KC661274	246196	Mycobacterium smegmatis str. MC2 155	Bacteria; Actinobacteria; Actinobacteria; Corynebacteriales; Mycobacteriaceae; Mycolicibacterium		RefSeq	Animalia | Chordata | Mammalia | Primates | Hominidae | Homo | Homo sapiens
1983447	Mycobacterium phage Shandong1	Viruses; dsDNA viruses, no RNA stage; Caudovirales; Siphoviridae; Tm4virus; unclassified Tm4virus	KY945355	246196	Mycobacterium smegmatis str. MC2 155	Bacteria; Actinobacteria; Actinobacteria; Corynebacteriales; Mycobacteriaceae; Mycolicibacterium		RefSeq, manual	Animalia | Chordata | Mammalia | Primates | Hominidae | Homo | Homo sapiens
2041548	Mycobacterium phage Sheila	Viruses; dsDNA viruses, no RNA stage; Caudovirales; Siphoviridae; Bclasvirinae; Pg1virus; unclassified Pg1virus	MF919530	246196	Mycobacterium smegmatis str. MC2 155	Bacteria; Actinobacteria; Actinobacteria; Corynebacteriales; Mycobacteriaceae; Mycolicibacterium		RefSeq, manual	Animalia | Chordata | Mammalia | Primates | Hominidae | Homo | Homo sapiens
1458725	Mycobacterium phage Soto	Viruses; dsDNA viruses, no RNA stage; Caudovirales; Siphoviridae; Bclasvirinae; Pg1virus; Mycobacterium virus Soto	NC_025438	246196	Mycobacterium smegmatis str. MC2 155	Bacteria; Actinobacteria; Actinobacteria; Corynebacteriales; Mycobacteriaceae; Mycolicibacterium		RefSeq	Animalia | Chordata | Mammalia | Primates | Hominidae | Homo | Homo sapiens
1414748	Mycobacterium phage Suffolk	Viruses; dsDNA viruses, no RNA stage; Caudovirales; Siphoviridae; Bclasvirinae; Pg1virus; Mycobacterium virus Suffolk	NC_023563	246196	Mycobacterium smegmatis str. MC2 155	Bacteria; Actinobacteria; Actinobacteria; Corynebacteriales; Mycobacteriaceae; Mycolicibacterium		RefSeq	Animalia | Chordata | Mammalia | Primates | Hominidae | Homo | Homo sapiens
1458715	Mycobacterium phage Swish	Viruses; dsDNA viruses, no RNA stage; Caudovirales; Siphoviridae; Bclasvirinae; Pg1virus; Mycobacterium virus Soto	NC_028658	246196	Mycobacterium smegmatis str. MC2 155	Bacteria; Actinobacteria; Actinobacteria; Corynebacteriales; Mycobacteriaceae; Mycolicibacterium		RefSeq	Animalia | Chordata | Mammalia | Primates | Hominidae | Homo | Homo sapiens
1701803	Mycobacterium phage Tres	Viruses; dsDNA viruses, no RNA stage; Caudovirales; Siphoviridae; Bclasvirinae; Rosebushvirus; unclassified Rosebushvirus	KT365402	246196	Mycobacterium smegmatis str. MC2 155	Bacteria; Actinobacteria; Actinobacteria; Corynebacteriales; Mycobacteriaceae; Mycolicibacterium		RefSeq, manual	Animalia | Chordata | Mammalia | Primates | Hominidae | Homo | Homo sapiens
1414747	Mycobacterium phage Validus	Viruses; dsDNA viruses, no RNA stage; Caudovirales; Siphoviridae; Tm4virus; unclassified Tm4virus	NC_023498	246196	Mycobacterium smegmatis str. MC2 155	Bacteria; Actinobacteria; Actinobacteria; Corynebacteriales; Mycobacteriaceae; Mycolicibacterium		RefSeq	Animalia | Chordata | Mammalia | Primates | Hominidae | Homo | Homo sapiens
1305710	Mycobacterium phage vB_MapS_FF47	Viruses; dsDNA viruses, no RNA stage; Caudovirales; Siphoviridae; Ff47virus; Mycobacterium virus Ff47	NC_021063	1074454	Mycobacterium avium subsp. paratuberculosis ATCC 19698	Bacteria; Actinobacteria; Actinobacteria; Corynebacteriales; Mycobacteriaceae; Mycobacterium; Mycobacterium avium complex (MAC); Mycobacterium avium		RefSeq
1089108	Mycobacterium phage Vista	Viruses; dsDNA viruses, no RNA stage; Caudovirales; Siphoviridae; Bclasvirinae; Pg1virus; Mycobacterium virus Soto	NC_023727	246196	Mycobacterium smegmatis str. MC2 155	Bacteria; Actinobacteria; Actinobacteria; Corynebacteriales; Mycobacteriaceae; Mycolicibacterium		RefSeq	Animalia | Chordata | Mammalia | Primates | Hominidae | Homo | Homo sapiens
1486427	Mycobacterium phage ZoeJ	Viruses; dsDNA viruses, no RNA stage; Caudovirales; Siphoviridae; Tm4virus; unclassified Tm4virus	NC_024147	246196	Mycobacterium smegmatis str. MC2 155	Bacteria; Actinobacteria; Actinobacteria; Corynebacteriales; Mycobacteriaceae; Mycolicibacterium		RefSeq	Animalia | Chordata | Mammalia | Primates | Hominidae | Homo | Homo sapiens
1195070	Mycobacterium virus MacnCheese	Viruses; dsDNA viruses, no RNA stage; Caudovirales; Siphoviridae; Tm4virus	JX042579	246196	Mycobacterium smegmatis str. MC2 155	Bacteria; Actinobacteria; Actinobacteria; Corynebacteriales; Mycobacteriaceae; Mycolicibacterium		RefSeq, manual	Animalia | Chordata | Mammalia | Primates | Hominidae | Homo | Homo sapiens
1993881	Mycobacterium virus Ta17a	Viruses; dsDNA viruses, no RNA stage; Caudovirales; Siphoviridae; Bclasvirinae; Rosebushvirus	KF024722	246196	Mycobacterium smegmatis str. MC2 155	Bacteria; Actinobacteria; Actinobacteria; Corynebacteriales; Mycobacteriaceae; Mycolicibacterium		RefSeq	Animalia | Chordata | Mammalia | Primates | Hominidae | Homo | Homo sapiens
754053	Paenibacillus phage PG1	Viruses; dsDNA viruses, no RNA stage; Caudovirales; Siphoviridae; unclassified Siphoviridae	NC_021558	59843	Paenibacillus glucanolyticus	Bacteria; Firmicutes; Bacilli; Bacillales; Paenibacillaceae; Paenibacillus		RefSeq
1349409	Pandoravirus dulcis	Viruses; dsDNA viruses, no RNA stage; unclassified dsDNA viruses; Pandoravirus	NC_021858	5755	Acanthamoeba castellanii	Eukaryota; Longamoebia; Acanthamoebidae; Acanthamoeba	23869018	Literature
1605721	Pandoravirus inopinatum	Viruses; dsDNA viruses, no RNA stage; unclassified dsDNA viruses; Pandoravirus	NC_026440	5756	Acanthamoeba sp.	Eukaryota; Longamoebia; Acanthamoebidae; Acanthamoeba		RefSeq
1349410	Pandoravirus salinus	Viruses; dsDNA viruses, no RNA stage; unclassified dsDNA viruses; Pandoravirus	NC_022098	5755	Acanthamoeba castellanii	Eukaryota; Longamoebia; Acanthamoebidae; Acanthamoeba	23869018	Literature
2099652	Pantoea phage vB_PagS_Vid5	Viruses; dsDNA viruses, no RNA stage; Caudovirales; Siphoviridae; unclassified Siphoviridae	MG948468	53335	Pantoea	Bacteria; Proteobacteria; Gammaproteobacteria; Enterobacterales; Erwiniaceae		RefSeq, manual
2053078	Pectobacterium phage PEAT2	Viruses; dsDNA viruses, no RNA stage; Caudovirales; Myoviridae; Msw3virus; unclassified Msw3virus	MG432137	29471	Pectobacterium atrosepticum	Bacteria; Proteobacteria; Gammaproteobacteria; Enterobacterales; Pectobacteriaceae; Pectobacterium		RefSeq, manual
1857647	Phage NCTB	Viruses; dsDNA viruses, no RNA stage; Caudovirales; Myoviridae; unclassified Myoviridae	LT598654	???	???	???		RefSeq, manual
1970799	Pseudomonas phage JG012	Viruses; dsDNA viruses, no RNA stage; Caudovirales; Siphoviridae; Np1virus; unclassified Np1virus	KX898399	287	Pseudomonas aeruginosa	Bacteria; Proteobacteria; Gammaproteobacteria; Pseudomonadales; Pseudomonadaceae; Pseudomonas; Pseudomonas aeruginosa group		RefSeq, manual	Animalia | Nematoda | Secernentea | Rhabditida | Rhabditidae | Caenorhabditis | Caenorhabditis elegans
1970800	Pseudomonas phage JG054	Viruses; dsDNA viruses, no RNA stage; Caudovirales; Siphoviridae; Np1virus; unclassified Np1virus	KX898400	287	Pseudomonas aeruginosa	Bacteria; Proteobacteria; Gammaproteobacteria; Pseudomonadales; Pseudomonadaceae; Pseudomonas; Pseudomonas aeruginosa group		RefSeq, manual	Animalia | Nematoda | Secernentea | Rhabditida | Rhabditidae | Caenorhabditis | Caenorhabditis elegans
2006684	Pseudomonas phage Noxifer	Viruses; dsDNA viruses, no RNA stage; Caudovirales; Myoviridae; Phikzvirus; unclassified phiKZ-like viruses	MF063068	216595	Pseudomonas fluorescens SBW25	Bacteria; Proteobacteria; Gammaproteobacteria; Pseudomonadales; Pseudomonadaceae; Pseudomonas; Pseudomonas fluorescens group; Pseudomonas fluorescens		RefSeq, manual	Plantae | Tracheophyta | Liliopsida | Poales | Poaceae | Triticum | Triticum aestivum
1844477	Pseudomonas phage NP1	Viruses; dsDNA viruses, no RNA stage; Caudovirales; Siphoviridae; Np1virus; Pseudomonas virus NP1	NC_031058	286	Pseudomonas	Bacteria; Proteobacteria; Gammaproteobacteria; Pseudomonadales; Pseudomonadaceae
1175654	Pseudomonas phage PaMx25	Viruses; dsDNA viruses, no RNA stage; Caudovirales; Siphoviridae; Np1virus; Pseudomonas virus PaMx25	JQ067084	287	Pseudomonas aeruginosa	Bacteria; Proteobacteria; Gammaproteobacteria; Pseudomonadales; Pseudomonadaceae; Pseudomonas; Pseudomonas aeruginosa group		RefSeq	Animalia | Nematoda | Secernentea | Rhabditida | Rhabditidae | Caenorhabditis | Caenorhabditis elegans
1815630	Pseudomonas phage pf16	Viruses; dsDNA viruses, no RNA stage; Caudovirales; Myoviridae; unclassified Myoviridae	KU873925	303	Pseudomonas putida	Bacteria; Proteobacteria; Gammaproteobacteria; Pseudomonadales; Pseudomonadaceae; Pseudomonas; Pseudomonas putida group		RefSeq, manual
1689679	Ralstonia phage RSF1	Viruses; dsDNA viruses, no RNA stage; Caudovirales; Myoviridae; Rsl2virus; Ralstonia virus RSF1	NC_028899	305	Ralstonia solanacearum	Bacteria; Proteobacteria; Betaproteobacteria; Burkholderiales; Burkholderiaceae; Ralstonia		RefSeq	| Eukaryota | Viridiplantae | Streptophyta | Streptophytina | Embryophyta | Tracheophyta | Euphyllophyta | Spermatophyta | Magnoliophyta | Mesangiospermae | | Gunneridae | Pentapetalae | | | Solanales | Solanaceae | Solanoideae | Solaneae | Solanum | Lycopersicon | Solanum lycopersicum
1585840	Ralstonia phage RSL2	Viruses; dsDNA viruses, no RNA stage; Caudovirales; Myoviridae; Rsl2virus; Ralstonia virus RSL2	NC_028950	48736	Ralstonia	Bacteria; Proteobacteria; Betaproteobacteria; Burkholderiales; Burkholderiaceae
1220714	Rhizobium phage RHEph06	Viruses; dsDNA viruses, no RNA stage; Caudovirales; Myoviridae; unclassified Myoviridae; Rhizobium phage RHE	NC_027296	526947	Rhizobium etli GR56	Bacteria; Proteobacteria; Alphaproteobacteria; Rhizobiales; Rhizobiaceae; Rhizobium		RefSeq
2094144	Rhodococcus phage Finch	Viruses; dsDNA viruses, no RNA stage; Caudovirales; Myoviridae; unclassified Myoviridae	MG962366	1833	Rhodococcus erythropolis	Bacteria; Terrabacteria group; Actinobacteria; Actinobacteria; Corynebacteriales; Nocardiaceae; Rhodococcus		RefSeq, manual
182851	Saccharomonospora phage PIS 136	Viruses; dsDNA viruses, no RNA stage; Caudovirales; Siphoviridae; unclassified Siphoviridae	JX006077	33913	Saccharomonospora sp.	Bacteria; Actinobacteria; Actinobacteria; Pseudonocardiales; Pseudonocardiaceae; Saccharomonospora		RefSeq
1654891	Salmonella phage 38	Viruses; dsDNA viruses, no RNA stage; Caudovirales; Ackermannviridae; Cvivirinae; Cba120virus; unclassified Cba120virus	NC_029042	90370	Salmonella enterica subsp. enterica serovar Typhi	Bacteria; Proteobacteria; Gammaproteobacteria; Enterobacterales; Enterobacteriaceae; Salmonella; Salmonella enterica		RefSeq	Animalia | Nematoda | Secernentea | Rhabditida | Rhabditidae | Caenorhabditis | Caenorhabditis elegans
1054968	Salmonella phage 7-11	Viruses; dsDNA viruses, no RNA stage; Caudovirales; Podoviridae; unclassified Podoviridae	NC_015938	108619	Salmonella enterica subsp. enterica serovar Newport	Bacteria; Proteobacteria; Gammaproteobacteria; Enterobacterales; Enterobacteriaceae; Salmonella; Salmonella enterica		RefSeq	Animalia | Nematoda | Secernentea | Rhabditida | Rhabditidae | Caenorhabditis | Caenorhabditis elegans
1868169	Salmonella phage GG32	Viruses; dsDNA viruses, no RNA stage; Caudovirales; Ackermannviridae; Cvivirinae; Cba120virus; unclassified Cba120virus	NC_031045	90371	Salmonella enterica subsp. enterica serovar Typhimurium	Bacteria; Proteobacteria; Gammaproteobacteria; Enterobacterales; Enterobacteriaceae; Salmonella; Salmonella enterica		RefSeq	Animalia | Nematoda | Secernentea | Rhabditida | Rhabditidae | Caenorhabditis | Caenorhabditis elegans
1108865	Salmonella phage PhiSH19	Viruses; dsDNA viruses, no RNA stage; Caudovirales; Ackermannviridae; Cvivirinae; Cba120virus; Salmonella virus SH19	NC_019530	90371	Salmonella enterica subsp. enterica serovar Typhimurium	Bacteria; Proteobacteria; Gammaproteobacteria; Enterobacterales; Enterobacteriaceae; Salmonella; Salmonella enterica; Salmonella enterica subsp. enterica		RefSeq, manual	Animalia | Nematoda | Secernentea | Rhabditida | Rhabditidae | Caenorhabditis | Caenorhabditis elegans
2115848	Salmonella phage SE1 (in:Nonagvirus)	Viruses; dsDNA viruses, no RNA stage; Caudovirales; Siphoviridae; Nonagvirus; unclassified Nonagvirus	KY926791	149539	Salmonella enterica subsp. enterica serovar Enteritidis	Bacteria; Proteobacteria; Gammaproteobacteria; Enterobacterales; Enterobacteriaceae; Salmonella; Salmonella enterica; Salmonella enterica subsp. enterica		RefSeq, manual	Animalia | Nematoda | Secernentea | Rhabditida | Rhabditidae | Caenorhabditis | Caenorhabditis elegans
2081631	Salmonella phage SE131	Viruses; dsDNA viruses, no RNA stage; Caudovirales; Podoviridae; unclassified Podoviridae	MG873442	149539	Salmonella enterica subsp. enterica serovar Enteritidis	Bacteria; Proteobacteria; Gammaproteobacteria; Enterobacterales; Enterobacteriaceae; Salmonella; Salmonella enterica; Salmonella enterica subsp. enterica		RefSeq, manual	Animalia | Nematoda | Secernentea | Rhabditida | Rhabditidae | Caenorhabditis | Caenorhabditis elegans
1647455	Salmonella phage SEN1	Viruses; dsDNA viruses, no RNA stage; Caudovirales; Myoviridae; Peduovirinae; P2virus; unclassified P2virus	NC_029003	59202	Salmonella enterica subsp. salamae	Bacteria; Proteobacteria; Gammaproteobacteria; Enterobacterales; Enterobacteriaceae; Salmonella; Salmonella enterica		RefSeq	Animalia | Nematoda | Secernentea | Rhabditida | Rhabditidae | Caenorhabditis | Caenorhabditis elegans
1080800	Salmonella phage SFP10	Viruses; dsDNA viruses, no RNA stage; Caudovirales; Ackermannviridae; Cvivirinae; Cba120virus; Salmonella virus SFP10	NC_016073	1045010	Escherichia coli O157	Bacteria; Proteobacteria; Gammaproteobacteria; Enterobacterales; Enterobacteriaceae; Escherichia			Animalia | Chordata | Mammalia | Rodentia | Muridae | Mus | Mus musculus
1147140	Salmonella phage SPN3UB	Viruses; dsDNA viruses, no RNA stage; Caudovirales; Siphoviridae; unclassified Siphoviridae	NC_019545	90371	Salmonella enterica subsp. enterica serovar Typhimurium	Bacteria; Proteobacteria; Gammaproteobacteria; Enterobacterales; Enterobacteriaceae; Salmonella; Salmonella enterica		RefSeq	Animalia | Nematoda | Secernentea | Rhabditida | Rhabditidae | Caenorhabditis | Caenorhabditis elegans
1204530	Salmonella phage STML-13-1 (partial genome)	Viruses; dsDNA viruses, no RNA stage; Caudovirales; Ackermannviridae; Cvivirinae; Vi1virus; Salmonella virus STML131	JX181828	28901	Salmonella enterica	Bacteria; Proteobacteria; Gammaproteobacteria; Enterobacterales; Enterobacteriaceae; Salmonella		RefSeq, manual	Animalia | Nematoda | Secernentea | Rhabditida | Rhabditidae | Caenorhabditis | Caenorhabditis elegans
1868654	Salmonella phage vB_SalM_PM10	Viruses; dsDNA viruses, no RNA stage; Caudovirales; Ackermannviridae; Cvivirinae; Cba120virus; unclassified Cba120virus	NC_031128	90371	Salmonella enterica subsp. enterica serovar Typhimurium	Bacteria; Proteobacteria; Gammaproteobacteria; Enterobacterales; Enterobacteriaceae; Salmonella; Salmonella enterica		RefSeq	Animalia | Nematoda | Secernentea | Rhabditida | Rhabditidae | Caenorhabditis | Caenorhabditis elegans
1458849	Salmonella phage vB_SalM_SJ2	Viruses; dsDNA viruses, no RNA stage; Caudovirales; Ackermannviridae; Cvivirinae; Vi1virus; Salmonella virus SJ2	NC_023856	90371	Salmonella enterica subsp. enterica serovar Typhimurium	Bacteria; Proteobacteria; Gammaproteobacteria; Enterobacterales; Enterobacteriaceae; Salmonella; Salmonella enterica			Animalia | Nematoda | Secernentea | Rhabditida | Rhabditidae | Caenorhabditis | Caenorhabditis elegans
1868843	Salmonella phage vB_SenM-2	Viruses; dsDNA viruses, no RNA stage; Caudovirales; Ackermannviridae; Cvivirinae; Cba120virus; unclassified Cba120virus	KX171211	599	Salmonella sp.	Bacteria; Proteobacteria; Gammaproteobacteria; Enterobacterales; Enterobacteriaceae; Salmonella		RefSeq, manual
1987993	Salmonella phage Vi01	Viruses; dsDNA viruses, no RNA stage; Caudovirales; Ackermannviridae; Cvivirinae; Vi1virus	NC_015296	90370	Salmonella enterica subsp. enterica serovar Typhi	Bacteria; Proteobacteria; Gammaproteobacteria; Enterobacterales; Enterobacteriaceae; Salmonella; Salmonella enterica; Salmonella enterica subsp. enterica		RefSeq, manual	Animalia | Nematoda | Secernentea | Rhabditida | Rhabditidae | Caenorhabditis | Caenorhabditis elegans
1934252	Salmonella virus BTP1	Viruses; dsDNA viruses, no RNA stage; Caudovirales; Podoviridae; P22virus	LT714109	90371	Salmonella enterica subsp. enterica serovar Typhimurium	Bacteria; Proteobacteria; Gammaproteobacteria; Enterobacterales; Enterobacteriaceae; Salmonella; Salmonella enterica; Salmonella enterica subsp. enterica		RefSeq, manual	Animalia | Nematoda | Secernentea | Rhabditida | Rhabditidae | Caenorhabditis | Caenorhabditis elegans
2024250	Serratia phage 2050H1	Viruses; dsDNA viruses, no RNA stage; Caudovirales; Ackermannviridae; unclassified Ackermannviridae	MF285619	615	Serratia marcescens	Bacteria; Proteobacteria; Gammaproteobacteria; Enterobacterales; Yersiniaceae; Serratia		RefSeq, manual	Animalia | Chordata | Mammalia | Lagomorpha | Leporidae | Oryctolagus | Oryctolagus cuniculus
1262513	Serratia phage phiMAM1	Viruses; dsDNA viruses, no RNA stage; Caudovirales; Ackermannviridae; unclassified Ackermannviridae	NC_020083	616	Serratia sp.	Bacteria; Proteobacteria; Gammaproteobacteria; Enterobacterales; Yersiniaceae; Serratia		RefSeq
1852640	Serratia phage vB_Sru_IME250	Viruses; dsDNA viruses, no RNA stage; Caudovirales; Ackermannviridae; unclassified Ackermannviridae	KX147096	61652	Serratia rubidaea	Bacteria; Proteobacteria; Gammaproteobacteria; Enterobacterales; Yersiniaceae; Serratia		RefSeq, manual
1524882	Sinorhizobium phage phiLM21	Viruses; dsDNA viruses, no RNA stage; Caudovirales; Siphoviridae; unclassified Siphoviridae	NC_029046	1449788	Sinorhizobium sp. LM21	Bacteria; Proteobacteria; Alphaproteobacteria; Rhizobiales; Rhizobiaceae; Sinorhizobium		RefSeq
1654717	Stenotrophomonas phage IME-SM1	Viruses; dsDNA viruses, no RNA stage; Caudovirales; Myoviridae; Tevenvirinae; T4virus; unclassified T4virus	KR560069	69392	Stenotrophomonas sp.	Bacteria; Proteobacteria; Gammaproteobacteria; Xanthomonadales; Xanthomonadaceae; Stenotrophomonas		RefSeq, manual
59241	Streptococcus phage Dp-1	Viruses; dsDNA viruses, no RNA stage; Caudovirales; Siphoviridae; unclassified Siphoviridae	NC_015274	1313	Streptococcus pneumoniae	Bacteria; Firmicutes; Bacilli; Lactobacillales; Streptococcaceae; Streptococcus		RefSeq, UniProt	Animalia | Chordata | Mammalia | Rodentia | Muridae | Mus | Mus musculus
1962672	Streptococcus virus MS1	Viruses; dsDNA viruses, no RNA stage; Caudovirales; Siphoviridae; unclassified Siphoviridae	KY629621	1313	Streptococcus pneumoniae	Bacteria; Terrabacteria group; Firmicutes; Bacilli; Lactobacillales; Streptococcaceae; Streptococcus		RefSeq, manual	Animalia | Chordata | Mammalia | Rodentia | Muridae | Mus | Mus musculus
1913591	Streptomyces phage BRock	Viruses; dsDNA viruses, no RNA stage; Caudovirales; Siphoviridae; unclassified Siphoviridae	KX925554	???	Streptomyces sp. 5a	Bacteria; Terrabacteria group; Actinobacteria; Actinobacteria; Streptomycetales; Streptomycetaceae; Streptomyces		RefSeq, manual
537009	Stygiolobus rod-shaped virus	Viruses; dsDNA viruses, no RNA stage; Ligamenvirales; Rudiviridae; Rudivirus; unclassified Rudivirus	NC_025375	41674	Stygiolobus	Archaea; Crenarchaeota; Thermoprotei; Sulfolobales; Sulfolobaceae	18723627	Literature
157898	Sulfolobus islandicus rod-shaped virus 1	Viruses; dsDNA viruses, no RNA stage; Ligamenvirales; Rudiviridae; Rudivirus	NC_004087	43080	Sulfolobus islandicus	Archaea; Crenarchaeota; Thermoprotei; Sulfolobales; Sulfolobaceae; Sulfolobus		RefSeq, UniProt
1983545	Sulfolobus islandicus rod-shaped virus 10	Viruses; dsDNA viruses, no RNA stage; Ligamenvirales; Rudiviridae; unclassified Rudiviridae	NC_034625	43080	Sulfolobus islandicus	Archaea; Crenarchaeota; Thermoprotei; Sulfolobales; Sulfolobaceae; Sulfolobus		RefSeq
1983546	Sulfolobus islandicus rod-shaped virus 11	Viruses; dsDNA viruses, no RNA stage; Ligamenvirales; Rudiviridae; unclassified Rudiviridae	NC_034624	43080	Sulfolobus islandicus	Archaea; Crenarchaeota; Thermoprotei; Sulfolobales; Sulfolobaceae; Sulfolobus		RefSeq
157899	Sulfolobus islandicus rod-shaped virus 2	Viruses; dsDNA viruses, no RNA stage; Ligamenvirales; Rudiviridae; Rudivirus	NC_004086	43080	Sulfolobus islandicus	Archaea; Crenarchaeota; Thermoprotei; Sulfolobales; Sulfolobaceae; Sulfolobus		RefSeq
1983547	Sulfolobus islandicus rod-shaped virus 4	Viruses; dsDNA viruses, no RNA stage; Ligamenvirales; Rudiviridae; unclassified Rudiviridae	NC_034628	43080	Sulfolobus islandicus	Archaea; Crenarchaeota; Thermoprotei; Sulfolobales; Sulfolobaceae; Sulfolobus		RefSeq
1983548	Sulfolobus islandicus rod-shaped virus 5	Viruses; dsDNA viruses, no RNA stage; Ligamenvirales; Rudiviridae; unclassified Rudiviridae	NC_034621	43080	Sulfolobus islandicus	Archaea; Crenarchaeota; Thermoprotei; Sulfolobales; Sulfolobaceae; Sulfolobus		RefSeq
1983550	Sulfolobus islandicus rod-shaped virus 7	Viruses; dsDNA viruses, no RNA stage; Ligamenvirales; Rudiviridae; unclassified Rudiviridae	NC_034619	43080	Sulfolobus islandicus	Archaea; Crenarchaeota; Thermoprotei; Sulfolobales; Sulfolobaceae; Sulfolobus		RefSeq
1983551	Sulfolobus islandicus rod-shaped virus 8	Viruses; dsDNA viruses, no RNA stage; Ligamenvirales; Rudiviridae; unclassified Rudiviridae	NC_034623	43080	Sulfolobus islandicus	Archaea; Crenarchaeota; Thermoprotei; Sulfolobales; Sulfolobaceae; Sulfolobus		RefSeq
1983552	Sulfolobus islandicus rod-shaped virus 9	Viruses; dsDNA viruses, no RNA stage; Ligamenvirales; Rudiviridae; unclassified Rudiviridae	NC_034620	43080	Sulfolobus islandicus	Archaea; Crenarchaeota; Thermoprotei; Sulfolobales; Sulfolobaceae; Sulfolobus		RefSeq
282066	Sulfolobus islandicus rudivirus 1 variant XX	Viruses; dsDNA viruses, no RNA stage; Ligamenvirales; Rudiviridae; Rudivirus; Sulfolobus islandicus rod-shaped virus 1	AJ748296	1241935	Sulfolobus islandicus LAL14/1	Archaea; Crenarchaeota; Thermoprotei; Sulfolobales; Sulfolobaceae; Sulfolobus		RefSeq
1895333	Sulfolobus islandicus rudivirus 3	Viruses; dsDNA viruses, no RNA stage; Ligamenvirales; Rudiviridae; unclassified Rudiviridae	NC_030884	43080	Sulfolobus islandicus	Archaea; Crenarchaeota; Thermoprotei; Sulfolobales; Sulfolobaceae; Sulfolobus		RefSeq
285013	Sulfolobus virus STSV1	Viruses; dsDNA viruses, no RNA stage; Bicaudaviridae; unclassified Bicaudaviridae	NC_006268	207809	Sulfolobus tengchongensis	Archaea; Crenarchaeota; Thermoprotei; Sulfolobales; Sulfolobaceae; Sulfolobus		RefSeq
1123964	Sulfolobus virus STSV2	Viruses; dsDNA viruses, no RNA stage; Bicaudaviridae; unclassified Bicaudaviridae	NC_020077	2284	Sulfolobus	Archaea; Crenarchaeota; Thermoprotei; Sulfolobales; Sulfolobaceae		RefSeq
1868685	uncultured Mediterranean phage uvDeep-CGR2-KM23-C246	Viruses; environmental samples; uncultured environmental isolates	KT997866	???	???	???		RefSeq, manual
278008	Uncultured phage clone 7AX_2 (uncomplete genome)	Viruses; unclassified bacterial viruses; environmental samples	MF417872	???	???	???		RefSeq, manual
340016	Uncultured virus clone CG99	Viruses; environmental samples	KY487993	???	???	???		RefSeq, manual
2070722	Vibrio phage 1.081.O._10N.286.52.C2 (partial genome)	Viruses; unclassified bacterial viruses	MG592456	50422	Shewanella sp.	Bacteria; Proteobacteria; Gammaproteobacteria; Alteromonadales; Shewanellaceae; Shewanella		RefSeq, manual
1881322	Vibrio phage 1.100.O._10N.261.45.C3	Viruses; unclassified bacterial viruses	MG592472	136468	Vibrio lentus	Bacteria; Proteobacteria; Gammaproteobacteria; Vibrionales; Vibrionaceae; Vibrio		RefSeq, manual
1881199	Vibrio phage 1.117.O._10N.261.45.E9	Viruses; unclassified bacterial viruses	MG592491	662	Vibrio	Bacteria; Proteobacteria; Gammaproteobacteria; Vibrionales; Vibrionaceae		RefSeq, manual
1881213	Vibrio phage 1.169.O._10N.261.52.B1 (partial genome)	Viruses; unclassified bacterial viruses	MG592536	553239	Vibrio breoganii	Bacteria; Proteobacteria; Gammaproteobacteria; Vibrionales; Vibrionaceae; Vibrio		RefSeq, manual
1881252	Vibrio phage 1.173.O._10N.261.55.A11	Viruses; unclassified bacterial viruses	MG592540	47951	Vibrio cyclitrophicus	Bacteria; Proteobacteria; Gammaproteobacteria; Vibrionales; Vibrionaceae; Vibrio		RefSeq, manual
1881217	Vibrio phage 1.188.A._10N.286.51.A6 (partial genome)	Viruses; unclassified bacterial viruses	MG592554	553239	Vibrio breoganii	Bacteria; Proteobacteria; Gammaproteobacteria; Vibrionales; Vibrionaceae; Vibrio		RefSeq, manual
1881261	Vibrio phage 1.201.B._10N.286.55.F1	Viruses; unclassified bacterial viruses	MG592572	47951	Vibrio cyclitrophicus	Bacteria; Proteobacteria; Gammaproteobacteria; Vibrionales; Vibrionaceae; Vibrio		RefSeq, manual
1881412	Vibrio phage 1.244.A._10N.261.54.C3	Viruses; unclassified bacterial viruses	MG592609	2070777	Vibrio sp. F13	Bacteria; Proteobacteria; Gammaproteobacteria; Vibrionales; Vibrionaceae; Vibrio		RefSeq, manual
1881285	Vibrio phage 2.275.O._10N.286.54.E11	Viruses; unclassified bacterial viruses	MG592671	47951	Vibrio cyclitrophicus	Bacteria; Proteobacteria; Gammaproteobacteria; Vibrionales; Vibrionaceae; Vibrio		RefSeq, manual
2060111	Vibrio phage Athena1	Viruses; unclassified bacterial viruses	MG640035	663	Vibrio alginolyticus	Bacteria; Proteobacteria; Gammaproteobacteria; Vibrionales; Vibrionaceae; Vibrio; Vibrio harveyi group		RefSeq, manual
75320	Vibrio phage KVP40	Viruses; dsDNA viruses, no RNA stage; Caudovirales; Myoviridae; Tevenvirinae; Schizot4virus; Vibrio virus KVP40	NC_005083	670	Vibrio parahaemolyticus	Bacteria; Proteobacteria; Gammaproteobacteria; Vibrionales; Vibrionaceae; Vibrio; Vibrio harveyi group		RefSeq, UniProt
115992	Vibrio phage nt-1	Viruses; dsDNA viruses, no RNA stage; Caudovirales; Myoviridae; Tevenvirinae; Schizot4virus; Vibrio virus nt1	NC_021529	691	Vibrio natriegens	Bacteria; Proteobacteria; Gammaproteobacteria; Vibrionales; Vibrionaceae; Vibrio; Vibrio harveyi group		RefSeq
1747714	Vibrio phage phi-ST2	Viruses; dsDNA viruses, no RNA stage; Caudovirales; Myoviridae; Tevenvirinae; Schizot4virus; unclassified Schizot4virus; Vibrio phage VH7D	KT919973	663	Vibrio alginolyticus	Bacteria; Proteobacteria; Gammaproteobacteria; Vibrionales; Vibrionaceae; Vibrio; Vibrio harveyi group		RefSeq, manual
1958921	Vibrio phage pVa-21	Viruses; dsDNA viruses, no RNA stage; Caudovirales; Myoviridae; unclassified Myoviridae	KY499642	663	Vibrio alginolyticus	Bacteria; Proteobacteria; Gammaproteobacteria; Vibrionales; Vibrionaceae; Vibrio; Vibrio harveyi group		RefSeq, manual
1610855	Vibrio phage ValKK3	Viruses; dsDNA viruses, no RNA stage; Caudovirales; Myoviridae; Tevenvirinae; Schizot4virus; Vibrio virus ValKK3	NC_028829	1219076	Vibrio alginolyticus NBRC 15630 = ATCC 17749	Bacteria; Proteobacteria; Gammaproteobacteria; Vibrionales; Vibrionaceae; Vibrio; Vibrio harveyi group		RefSeq
1868611	Vibrio phage vB_VhaS-tm	Viruses; unclassified bacterial viruses	KX198614	669	Vibrio harveyi	Bacteria; Proteobacteria; Gammaproteobacteria; Vibrionales; Vibrionaceae; Vibrio; Vibrio harveyi group		RefSeq, manual	Animalia | Chordata | Actinopterygii | Cypriniformes | Cyprinidae | Danio | Danio rerio
1262539	Vibrio phage VH7D	Viruses; dsDNA viruses, no RNA stage; Caudovirales; Myoviridae; Tevenvirinae; Schizot4virus; unclassified Schizot4virus	NC_023568	669	Vibrio harveyi	Bacteria; Proteobacteria; Gammaproteobacteria; Vibrionales; Vibrionaceae; Vibrio; Vibrio harveyi group		RefSeq	Animalia | Chordata | Actinopterygii | Cypriniformes | Cyprinidae | Danio | Danio rerio
1538804	Vibrio phage VpKK5	Viruses; dsDNA viruses, no RNA stage; Caudovirales; Siphoviridae; unclassified Siphoviridae	NC_026610	670	Vibrio parahaemolyticus	Bacteria; Proteobacteria; Gammaproteobacteria; Vibrionales; Vibrionaceae; Vibrio; Vibrio harveyi group		RefSeq
1204514	Vibriophage phi-pp2	Viruses; dsDNA viruses, no RNA stage; Caudovirales; Myoviridae; Tevenvirinae; Schizot4virus; Vibrio virus KVP40	JN849462	670	Vibrio parahaemolyticus	Bacteria; Proteobacteria; Gammaproteobacteria; Vibrionales; Vibrionaceae; Vibrio; Vibrio harveyi group		RefSeq
