# Supplementary material for: 7-Deazaguanine modifications protect phage DNA from host restriction systems
Source: Nat Commun. 2019 Nov 29;10:5442. doi: 10.1038/s41467-019-13384-y (PMC6884629; doi:10.1038/s41467-019-13384-y)
Supplement: Supplementary file 7 — Suplementary data 3 [file 41467_2019_13384_MOESM7_ESM.xlsx]

## Sheet: Sheet1
		preQ0 biosynthesis					Q in tRNA					G+ in tRNA				DNA	transportor
Organism	Domain	folE	folE2	queD	queE	queC	queF	bact-tgt	queA	QueG	Duf208	arc-tgt	queF-L	gat-dom	arcS	dpdA	yhhQ	put yhhQ
Acidovorax citrulli AAC00-1 (397945.6)	Bacteria	3681		3893	3892	148	1193	4557	604	1345
Acinetobacter baumannii 1656-2 (696749.3)	Bacteria	2708		2097	2899	2900	1194	3253	3250	2037
Acinetobacter baumannii 3990 (886888.3)	Bacteria	2290		336	687	688	1473	1980	1977	2727
Acinetobacter baumannii 48055 (1293574.3)	Bacteria	2785		2640	398	397	671	3821	3824	2698
Acinetobacter baumannii 53264 (1216295.3)	Bacteria	2568		1592	2748	2749	2411	3093	3090	1534
Acinetobacter baumannii AA-014 (903937.3)	Bacteria	3346		1160	1992	1993	3299	1437	1434	1219
Acinetobacter baumannii AB_1536-8 (1221244.3)	Bacteria	1872		2084	3269	3270		2570	2567	1907
Acinetobacter baumannii AB_1582-8 (1221245.3)	Bacteria	1419		3296	491	492	2141	937	934	2179
Acinetobacter baumannii AB_1594-8 (1221247.3)	Bacteria	582		244	96	97		2052	2055	2326
Acinetobacter baumannii AB_1595-8 (1221248.3)	Bacteria	338		2848	1213	1212	928	1629	1632	700
Acinetobacter baumannii AB_1649-8 (1221249.3)	Bacteria	2149		730	881	880		282	279	2470
Acinetobacter baumannii AB_1650-8 (1221250.3)	Bacteria	3194		2981	408	407		3369	3366	732
Acinetobacter baumannii AB_1766_8 (1221251.3)	Bacteria	2453		661	1942	1943	2599	3540	3537	29
Acinetobacter baumannii AB_2007-09-110-01-7 (1221252.3)	Bacteria	3255		2620	2263	2262		2210	131	875
Acinetobacter baumannii AB_2007-16-25-01-7 (1221253.3)	Bacteria	2330		2615	650	649	2821	2550	2554	2673
Acinetobacter baumannii AB_2007-16-27-01 (1221254.3)	Bacteria	1736		249	2961	2960	2199	1417	1413	307
Acinetobacter baumannii AB_2008-15-34-7 (1221255.3)	Bacteria	613		234	429	428	3638	3037	3034	1676
Acinetobacter baumannii AB_2008-15-45 (1221256.3)	Bacteria	3643		2242	1139	1138	2664	999	996	2426
Acinetobacter baumannii AB_2008-15-52 (1221257.3)	Bacteria	555		2607	1104	1105		3027	3030	2666
Acinetobacter baumannii AB_2008-15-69 (1221258.3)	Bacteria	3123		2771	769	770	3547	1575	1572	2713	3057
Acinetobacter baumannii AB_2008-15-70 (1221259.3)	Bacteria	10		242	3099	3100	1449	1301	1298	3478
Acinetobacter baumannii AB_2008-15-71 (1221260.3)	Bacteria	2384		3454	2006	2007		1799	1796	3395
Acinetobacter baumannii AB_2008-23-01-01-7 (1221261.3)	Bacteria	3258		3655	2639	2640		1246	1243	3594
Acinetobacter baumannii AB_2008-23-07-01-7 (1221262.3)	Bacteria	3553		769	2380	2381	2299	1489	1492	419
Acinetobacter baumannii AB_2009-04-01-7 (1221263.3)	Bacteria	1506		1983	3140	3141		1640	1643	2044
Acinetobacter baumannii AB_2009-04-02-7 (1221264.3)	Bacteria	1364		2004	1197	1198	1412	1863	1866
Acinetobacter baumannii AB_515-8 (1221265.3)	Bacteria	2806		3560	2128	2129	2356	3246	3243	3506
Acinetobacter baumannii AB_908-12 (1221266.3)	Bacteria	3550		3200	2948	2949	2751	584	581
Acinetobacter baumannii AB_908-13 (1221267.3)	Bacteria	1857		3739	1471	1470		3210	3213	832
Acinetobacter baumannii AB_909-01-7 (1221269.3)	Bacteria	3469		448	874	875		1644	1647	548
Acinetobacter baumannii AB_909-02-7 (1221270.3)	Bacteria	1265		3502	1992	1991		490	493	883
Acinetobacter baumannii AB_909-05 (1221271.3)	Bacteria	3722		2169	3209	3208	1624	2325	2328	2110
Acinetobacter baumannii AB_TG19617 (1221273.3)	Bacteria	2895		120	3099	3098	2847	3391	3388	60
Acinetobacter baumannii AB_TG2018 (1221274.3)	Bacteria	2872		2728	2031	2030		2248	2245	2374
Acinetobacter baumannii AB_TG2022 (1221275.3)	Bacteria	3682		401	3141	3142	2124	3434	3437	2984
Acinetobacter baumannii AB_TG2023 (1221276.3)	Bacteria	2204		1666	2086	2085	1132	688	691	3551
Acinetobacter baumannii AB_TG2026 (1221277.3)	Bacteria	3483		1990	850	851	1373	2927	2930	1420
Acinetobacter baumannii AB_TG2028 (1221278.3)	Bacteria	3261		2531	358	357		3535	3531	2590
Acinetobacter baumannii AB_TG2030 (1221279.3)	Bacteria	3266		2127	740	741		384	380	2186	2746
Acinetobacter baumannii AB_TG2031 (1221280.3)	Bacteria	2408		373	71	72		1572	1568	432	1194
Acinetobacter baumannii AB_TG27335 (1221286.3)	Bacteria	138		1664	2028	2029	187	3842	3839	2565
Acinetobacter baumannii AB_TG27339 (1221287.3)	Bacteria	3		3392	2151	2152	51	369	365	3334
Acinetobacter baumannii AB_TG27343 (1221288.3)	Bacteria	2618		655	168	169		576	573	713	2875
Acinetobacter baumannii AB0057 (480119.5)	Bacteria	2696		1762	2877	2878	2648	3282	3279	1703
Acinetobacter baumannii Ab11111 (1168588.3)	Bacteria	1222		2154	1040	1039	1270	577	580
Acinetobacter baumannii AB1H8 (1222031.3)	Bacteria	2719		202	570	571	1768	3530	3527	262
Acinetobacter baumannii AB210 (886886.3)	Bacteria	3441		529	177	178	1788	3661	3664	713
Acinetobacter baumannii AB307-0294 (557600.3)	Bacteria	1028		1836	860	859	1077	525	528	1892
Acinetobacter baumannii AB307-0294 (557600.4)	Bacteria	1034		1838	865	864	1082	526	529	1895
Acinetobacter baumannii Ab33333 (1168590.3)	Bacteria	1128		1971	909	908	1176	567	571	2029
Acinetobacter baumannii AB405E4 (1222033.3)	Bacteria	1511		2438	1286	1287	483	3328	3325	3201
Acinetobacter baumannii Ab44444 (1168591.3)	Bacteria	1037		2390	851	850	1584	512	515	2449
Acinetobacter baumannii AB4857 (1116233.3)	Bacteria	1985		3250	2194	2195	2443	906	903	3316
Acinetobacter baumannii AB4A3 (1222032.3)	Bacteria	3095	2585	2229	3734	3733	2666	1785	1781	3320
Acinetobacter baumannii AB5075 (1116234.3)	Bacteria	3100		2068	2912	2911	3148	2447	2450	2010
Acinetobacter baumannii AB5256 (1116235.3)	Bacteria	3361		2325	3527	3528	3314	559	562	2383
Acinetobacter baumannii AB5711 (1116236.3)	Bacteria	2218		3217	1984	1983	2335	1641	1644	3160
Acinetobacter baumannii AB900 (557601.3)	Bacteria	1787		1494	379	378	1737	995	999	1551
Acinetobacter baumannii ABIsac_ColiR (1200351.3)	Bacteria	2578		1594	2760	2761	2498	3102	3099	1534
Acinetobacter baumannii ABNIH1 (992402.3)	Bacteria	1629		1300	1816	1817	608	23	26	1244
Acinetobacter baumannii ABNIH11 (1094475.3)	Bacteria	1276		442	2705	2704	651	281	284	2187
Acinetobacter baumannii ABNIH13 (1094477.3)	Bacteria	2395		2817	129	130	359	3093	3096	3561
Acinetobacter baumannii ABNIH14 (1094478.3)	Bacteria	2668		2939	130	131	365	3053	3056	2777
Acinetobacter baumannii ABNIH15 (1094479.3)	Bacteria	2195		2801	30	29	1076	2690	2693	2550
Acinetobacter baumannii ABNIH16 (1094480.3)	Bacteria	2799		968	2681	2680	807	3165	3162	2857
Acinetobacter baumannii ABNIH18 (1094482.3)	Bacteria	2716		686	826	825	28	2674	2677	3618
Acinetobacter baumannii ABNIH19 (1094483.3)	Bacteria	2979		2420	668	669	2517	272	269	2778
Acinetobacter baumannii ABNIH2 (992403.3)	Bacteria	1797		913	1977	1978	1686	2321	2318	855
Acinetobacter baumannii ABNIH22 (1094486.3)	Bacteria	2483		1602	30	29	1144	3023	3026	2625
Acinetobacter baumannii ABNIH23 (1094487.3)	Bacteria	2303		1423	98	99	741	2937	2934	2515
Acinetobacter baumannii ABNIH25 (1224165.3)	Bacteria	3609		2820	3430	3429	769	1718	1721	2880
Acinetobacter baumannii ABNIH26 (1224166.3)	Bacteria	2801		1327	2622	2621	2912	2278	2281	1386
Acinetobacter baumannii ABNIH3 (992404.3)	Bacteria	1329		1988	1150	1149	2795	72	75
Acinetobacter baumannii ABNIH4 (992405.3)	Bacteria	3478		709	966	965	1668	1768	1771, 1772	2317
Acinetobacter baumannii ABNIH5 (1094469.3)	Bacteria	3673		345	1097	1098	644	2052	2049	3751
Acinetobacter baumannii ABNIH6 (1094470.3)	Bacteria	689		2538	2926	2927	2059	836	833	1771
Acinetobacter baumannii AC12 (1198108.3)	Bacteria	3133		1568	1857	1858	2280	1109	1106	2844
Acinetobacter baumannii AC30 (1224747.3)	Bacteria	3705		740	300	301	1335	2156	2159	3126
Acinetobacter baumannii ACICU (405416.6)	Bacteria	2611		1686	2849	2850	2564	3193	3190	1629
Acinetobacter baumannii ANC 4097 (1217638.3)	Bacteria	2727		1735	2909	2910	2679	3374	3371	1677
Acinetobacter baumannii ATCC 17978 (400667.4)	Bacteria	2470		1624	2644	2645	2422	3013	3010	1566
Acinetobacter baumannii ATCC 17978 (400667.7)	Bacteria	2408		1599	2583, 2584	2585	2361	2950	2947	1542
Acinetobacter baumannii ATCC 19606 (575584.3)	Bacteria	2085		418	2296	2295	2131	2651	2655	527
Acinetobacter baumannii AYE (509173.8)	Bacteria	1150		2023	971	970	1198	603	606	2080
Acinetobacter baumannii BZICU-2 (1210907.3)	Bacteria	586		2102	740	741		2741	2737	2160
Acinetobacter baumannii Canada BC1 (903924.3)	Bacteria	1798		1731	3418	3419	251	1969	1966	1672
Acinetobacter baumannii Canada BC-5 (903895.3)	Bacteria	2135		1230	2319	2320	2086	2737	2734	1171
Acinetobacter baumannii D1279779 (945556.3)	Bacteria	2425		259	2006	2007	1542	2872	2868	318	502
Acinetobacter baumannii IS-116 (903912.3)	Bacteria	2173		1486	191	192	2125	2522	2526	1545
Acinetobacter baumannii IS-123 (903899.3)	Bacteria	1172		169	904	903	3832	1800	1797		2410
Acinetobacter baumannii IS-143 (903911.3)	Bacteria	1314		2345	3787	3788	469	242	245	1826
Acinetobacter baumannii IS-235 (903905.3)	Bacteria	911		3393	2462	2461	146	23	26	3335
Acinetobacter baumannii IS-251 (903906.3)	Bacteria	1224		3037	1853	1852	991	1165	1168	3095
Acinetobacter baumannii IS-58 (903914.3)	Bacteria	182		2076	3049	3050	229	2771	2768	2134
Acinetobacter baumannii MDR-TJ (889738.3)	Bacteria	1373		2306	1124	1123	1420	765	768	2365
Acinetobacter baumannii MDR-ZJ06 (497978.4)	Bacteria	2661		1709	2900	2901	2614	3246	3243	1653
Acinetobacter baumannii MSP4-16 (1278070.3)	Bacteria	3291		1871	3134	3133	3339	1323	1327	904
Acinetobacter baumannii Naval-113 (903920.3)	Bacteria	1776		601	3146	3147	2182	1864	1861	542
Acinetobacter baumannii Naval-13 (903904.3)	Bacteria	503		31	332	331	551	2757	2760	758	1296
Acinetobacter baumannii Naval-17 (903896.3)	Bacteria	380		3597	125	124	2872	675	672	3538
Acinetobacter baumannii Naval-18 (903897.3)	Bacteria	1974	155, 156	4287	1797	1796	2091	1385	1388	4225	3973
Acinetobacter baumannii Naval-2 (903922.3)	Bacteria	1419		2657	750	749	3698	649	646	233
Acinetobacter baumannii Naval-21 (903923.3)	Bacteria	808		1664	210	211	761	3087	3081	1048
Acinetobacter baumannii Naval-57 (903927.3)	Bacteria	1694		2743	2266	2267	850	1511	1515	2802
Acinetobacter baumannii Naval-72 (903908.3)	Bacteria	921		120	2070	2069		2749	2753	61
Acinetobacter baumannii Naval-78 (903936.3)	Bacteria	1880		577	902	903	1070	304	301	3779
Acinetobacter baumannii Naval-81 (903898.3)	Bacteria	1652		3061	1920	1921	3860	2344	2341	2398	2642
Acinetobacter baumannii Naval-82 (903921.3)	Bacteria	3499		2123	2331	2332	569	268	265	1507
Acinetobacter baumannii Naval-83 (903909.3)	Bacteria	3118		1214	3822	3823	3164	2378	2381	3584
Acinetobacter baumannii NIPH 1362 (1217642.3)	Bacteria	324		1328	142	141	435	3146	3143	1389
Acinetobacter baumannii NIPH 146 (1217639.3)	Bacteria	3116		2135	3277	3278	3068	3614	3611	2077
Acinetobacter baumannii NIPH 1669 (1217643.3)	Bacteria	1112		1939	914	913	1160	514	517
Acinetobacter baumannii NIPH 1734 (1217644.3)	Bacteria	1093		2011	904	903	1141	557	560	2070
Acinetobacter baumannii NIPH 190 (1217640.3)	Bacteria	1120		2075	897	896	1231	543	549	2134
Acinetobacter baumannii NIPH 201 (1217630.3)	Bacteria	1069		1999	880	879	1120	537	541	2057
Acinetobacter baumannii NIPH 2061 (1217645.3)	Bacteria	2636		1718	2820	2821	2588	3167	3164	1656
Acinetobacter baumannii NIPH 24 (1217646.3)	Bacteria	1149		1991	860	859	1198	515	518	2051
Acinetobacter baumannii NIPH 290 (1217631.3)	Bacteria	1167		2133	979	978	1214	516	519	2191
Acinetobacter baumannii NIPH 329 (1217632.3)	Bacteria	1024		1958	869	868	1072	527	530	2017
Acinetobacter baumannii NIPH 335 (1217633.3)	Bacteria	1156		1955	906	905	2478	564	569	2015
Acinetobacter baumannii NIPH 410 (1217634.3)	Bacteria	1156		2154	953	952	1268	545	549	2214
Acinetobacter baumannii NIPH 527 (1217635.3)	Bacteria	1111		2064	932	931	1158	518	521	2123	3798
Acinetobacter baumannii NIPH 528 (1217636.3)	Bacteria	2502		1656	2751	2752	2453	3096	3093	1598
Acinetobacter baumannii NIPH 60 (1217647.3)	Bacteria	582		1428	414	413	636	67	70	1485
Acinetobacter baumannii NIPH 601 (1217637.3)	Bacteria	1044		1947	873	872	1092	525	528	2005
Acinetobacter baumannii NIPH 615 (1217641.3)	Bacteria	3017		2195	3198	3199	2965	3581	3577	2136
Acinetobacter baumannii NIPH 67 (1217627.3)	Bacteria	1030		2028	859	858	1077	526	530	2087
Acinetobacter baumannii NIPH 70 (1217628.3)	Bacteria	1054		1941	893	892	1102	509	512	2001
Acinetobacter baumannii NIPH 80 (1217629.3)	Bacteria	1555		2448	1389	1388	1604	972	978	2506
Acinetobacter baumannii OIFC0162 (903907.3)	Bacteria	2452		3338	82	81		1769	1772	3279
Acinetobacter baumannii OIFC021 (903928.3)	Bacteria	2809		1232	2674	2673	2862	2062	2065		28
Acinetobacter baumannii OIFC032 (903890.3)	Bacteria	1320		2982	1478	1479	1270	1835	1832	2922
Acinetobacter baumannii OIFC035 (903926.3)	Bacteria	470		2715	627	628	421	3562	3558	2656
Acinetobacter baumannii OIFC047 (903933.3)	Bacteria	2407		1716	2576	2577	2359	501	505	1775
Acinetobacter baumannii OIFC065 (903932.3)	Bacteria	1870		3656	390	391	1822	1267	1263	3715
Acinetobacter baumannii OIFC074 (903901.3)	Bacteria	493		1415	3107	3106	446	1158	1152	2654
Acinetobacter baumannii OIFC087 (903929.3)	Bacteria	3260		3722	1704	1703	3307	3528	3531	3663
Acinetobacter baumannii OIFC098 (903902.3)	Bacteria	2537		932	2335	2334	2587	2975	2979	992
Acinetobacter baumannii OIFC099 (903930.3)	Bacteria	2604		3330	1617	1618	2556	3414	3417	958
Acinetobacter baumannii OIFC109 (903892.3)	Bacteria	622		2917	826	827	375	1288	1285		250
Acinetobacter baumannii OIFC110 (903910.3)	Bacteria	2963		816	2794	2793	3010	2334	2337	875
Acinetobacter baumannii OIFC111 (903935.3)	Bacteria	1204		1877	1049	1048	1253	1583	1579	1936
Acinetobacter baumannii OIFC137 (903889.3)	Bacteria	1527		623	1729	1730	1406	2188	2185		321
Acinetobacter baumannii OIFC143 (903893.3)	Bacteria	2789	1787	1172	2620	2619	2878	2273	2276	1114	862
Acinetobacter baumannii OIFC180 (903903.3)	Bacteria	2523		1775	635	636	774	3848	3851	1833
Acinetobacter baumannii OIFC189 (903894.3)	Bacteria	1892		652	1640	1639	1948	1289	1292	593
Acinetobacter baumannii OIFC338 (903934.3)	Bacteria	3591		2075	3352	3353	3844	1528	1525	2016
Acinetobacter baumannii SDF (509170.6)	Bacteria	1126		1663	911	910	1181	530	533	2029
Acinetobacter baumannii TCDC-AB0715 (980514.3)	Bacteria	2896		1886	3076	3077	2785	3487	3484	1261, 1796
Acinetobacter baumannii TYTH-1 (1100841.3)	Bacteria	2861		1988	3081	3082	2813	3442	3439	1928
Acinetobacter baumannii UMB001 (933263.3)	Bacteria	3620		2210	118	119	907, 908	2004	2007	3588
Acinetobacter baumannii UMB002 (933264.3)	Bacteria	2023		3345	510	511	2414	2994	2990
Acinetobacter baumannii UMB003 (933265.3)	Bacteria	2863		1482	2380	2379	71	3668	3665	1539	1325
Acinetobacter baumannii W7282 (981329.3)	Bacteria	2947		3332	1238	1237	2271	1314	1317	2432
Acinetobacter baumannii WC-136 (903916.3)	Bacteria	2591		3543	2440	2439	2241	1241	1245	3601
Acinetobacter baumannii WC-141 (903915.3)	Bacteria	1578		227	3523	3524	1531	1433	1432		181, 2099
Acinetobacter baumannii WC-323 (903918.3)	Bacteria	1537		2222	2953	2954	778	2340	2344		2290
Acinetobacter baumannii WC-348 (903919.3)	Bacteria	2813		1779	2983	2984		3091	3094	1838
Acinetobacter baumannii WC-487 (903917.3)	Bacteria	418		3417	1388	1389	370	3022	3019	3473
Acinetobacter baumannii WC-692 (903913.3)	Bacteria	3880		3351	1977	1978	3833	2601	2604	3411
Acinetobacter baumannii WC-A-694 (903925.3)	Bacteria	1122		384	3515	3516	1987	329	326	3724
Acinetobacter baumannii WC-A-92 (903931.3)	Bacteria	1933		119	1778	1777	2380	774	771	178
Acinetobacter baumannii WM99c (945555.3)	Bacteria	3234		1084	985	986	1454	1034	1031	500
Acinetobacter baumannii ZWS1122 (1223564.3)	Bacteria	2402		1828	2757	2758	2353	3101	3098	1770
Acinetobacter baumannii ZWS1219 (1224141.3)	Bacteria	2544		1737	2724	2725	2495	3067	3064	1679
Bacillus cereus 03BB102 (572264.4)	Bacteria	1452		1281	1282, 3466	1280	1283	4424	4425	483
Bacillus cereus 03BB108 (451709.4)	Bacteria	4268		4143	4144	4142	4145	2435	2434	4418
Bacillus cereus 172560W (526967.3)	Bacteria	1801		1633	1634	1632	1635	4627	4626	809
Bacillus cereus 95/8201 (526979.3)	Bacteria	1647		1477	1478, 3653	1476	1479	5043	5042	347
Bacillus cereus AH1134 (405533.4)	Bacteria	3502		997	998	996	999	2061	2062	206
Bacillus cereus AH1271 (526992.3)	Bacteria	4902		4728	4729	4727	4730	1933	1932	3618
Bacillus cereus AH1272 (526993.3)	Bacteria	5375		5155	5154	5156	5153	2262	2261	3974
Bacillus cereus AH1273 (526994.3)	Bacteria	5598		5421	5422	5420	5423	2496	2514	4166
Bacillus cereus AH187 (405534.9)	Bacteria	1853		1683	1684	1682	1685	4736	4737	833
Bacillus cereus AH603 (526990.3)	Bacteria	3432		3253	3254	3252	3255	503	502	2050
Bacillus cereus AH621 (526972.3)	Bacteria	2376		2168	2167	2169	2166	5199	5200	1190
Bacillus cereus AH676 (526991.3)	Bacteria	4767		4597	4598, 981	4596	4599	2058	2057	2031
Bacillus cereus AH820 (405535.8)	Bacteria	1545		1372	1373	1371	1374	4490	4491	499
Bacillus cereus AND1407 (1053166.3)	Bacteria	663		494	495	493	496	2723	2722	5253	2397
Bacillus cereus ATCC 10876 (526980.3)	Bacteria	2411		2187	2186	2188	2185	5407	5406	1056
Bacillus cereus ATCC 10987 (222523.1)	Bacteria	1631		1452	1453	1451	1454	4467	4468	599
Bacillus cereus ATCC 10987 (222523.6)	Bacteria	1556		1388	1389	1387	1390	4316	4317	568
Bacillus cereus ATCC 14579 (226900.1)	Bacteria	1402		1235	1236	1234	1237	4235	4236	475
Bacillus cereus ATCC 14579 (226900.8)	Bacteria	1488		1318	1319	1317	1320	4562	4563	500
Bacillus cereus ATCC 4342 (526977.3)	Bacteria	1090		759	2175, 758	760	757	4197	4198	90
Bacillus cereus B4264 (405532.4)	Bacteria	1407		1242	1243	1241	1244	4188	4189	483
Bacillus cereus B4264 (405532.5)	Bacteria	1448		1282	1283	1281	1284	4387	4388	494
Bacillus cereus B5-2 (1085389.3)	Bacteria	1947		1773	1774	1772	1775	4933	4934	473	5277, 825
Bacillus cereus BAG1O-1 (1053167.3)	Bacteria	1447, 3888		1270, 3886	1271, 3887, 3965	1269, 3885	1272	5166	5167	463	5491
Bacillus cereus BAG1O-2 (1053168.3)	Bacteria	4016		4194	4193	4195	4192	1098	1097	4944	782
Bacillus cereus BAG1O-3 (1053169.3)	Bacteria	3459, 5113		3625, 5111	3624, 5112	3626, 5110	3623	471	470	5373	144
Bacillus cereus BAG1X1-1 (1053170.3)	Bacteria	4110, 5552		4277, 5554	4276, 5553	4278, 5555	4275	1133	1132	5825	803
Bacillus cereus BAG1X1-2 (1053171.3)	Bacteria	759		594	595	593	596	3715	3716	5505	3967, 4058
Bacillus cereus BAG1X1-3 (1053172.3)	Bacteria	4035, 6045		4214, 6047	4213, 5968, 6046	4215, 6048	4212	1137	1136	5021	813
Bacillus cereus BAG1X2-1 (1053173.3)	Bacteria	1357, 5830		1189, 5828	1190, 5829	1188, 5827	1191	4328	4329	405	4658
Bacillus cereus BAG1X2-2 (1053174.3)	Bacteria	4096, 6060		4263, 6062	4262, 6061	4264, 6063	4261	1121	1120	5051	742
Bacillus cereus BAG1X2-3 (1053175.3)	Bacteria	2047, 6369		1880, 6367	1881, 6368	1879, 6366	1882	5017	5018	478	5341
Bacillus cereus BAG2O-1 (1053176.3)	Bacteria	1365, 6146		1198, 6144	1199, 6145	1197, 6143	1200	4327	4328	409	4646
Bacillus cereus BAG2O-2 (1053177.3)	Bacteria	1349, 5867		1172, 5865	1173, 5866	1171, 5864	1174	4289	4290	403	4604
Bacillus cereus BAG2O-3 (1053178.3)	Bacteria	4146		4319	4318	4320	4317	1158	1157	5117	5857, 785
Bacillus cereus BAG2X1-1 (1053179.3)	Bacteria	3382		3560	3559	3561	3558	983	982	4286	684
Bacillus cereus BAG2X1-2 (1053180.3)	Bacteria	4342		4508	4507	4509	4506	1156	1155	5311	817
Bacillus cereus BAG2X1-3 (1053181.3)	Bacteria	3260		3437	3436	3438	3435	851	850	4206	541
Bacillus cereus BAG3O-1 (1085388.3)	Bacteria	1453		1281	1282	1280	1283	4497	4498	464	4839, 5401
Bacillus cereus BAG3O-2 (1053182.3)	Bacteria	4086		4253	4252	4254	4251	1112	1111	5048	785
Bacillus cereus BAG3X2-1 (1053183.3)	Bacteria	3961		4140	4139	4141	4138	1146	1145	4894	824
Bacillus cereus BAG3X2-2 (1053184.3)	Bacteria	1402		1231	1232	1230	1233	4320	4321	399	4652, 5621
Bacillus cereus BAG4O-1 (1053185.3)	Bacteria	1355		1188	1189	1187	1190	4323	4324	390	4649
Bacillus cereus BAG4X12-1 (1053186.3)	Bacteria	1290		1121	1122	1120	1123	4113	4114	338	4432
Bacillus cereus BAG4X2-1 (1053187.3)	Bacteria	4002, 5302		4179, 5304	4178, 5303	4180, 5305	4177	1176	1175	5079	859
Bacillus cereus BAG5O-1 (1053188.3)	Bacteria	5411, 758		5413, 578	5412, 579	5414, 577	580	3690	3691	5201	3934, 4024
Bacillus cereus BAG5X1-1 (1053189.3)	Bacteria	3740		3921	3920	3922	3919	1042	1041	4748	709
Bacillus cereus BAG5X12-1 (1053190.3)	Bacteria	3335		3505	3504	3506	3503	519	518	4283	195
Bacillus cereus BAG5X2-1 (1053191.3)	Bacteria	3680		3849	3848	3850	3847	475	474	4643	139
Bacillus cereus BAG6O-1 (1053192.3)	Bacteria	3969, 5395		4147, 5393	4146, 5394	4148, 5392	4145	1101	1100	4894	784
Bacillus cereus BAG6O-2 (1053193.3)	Bacteria	3892		4072	4071	4073	4070	1975	1976	4903	2286
Bacillus cereus BAG6X1-1 (1053194.3)	Bacteria	976		809	810	808	811	4073	4074	7	4408
Bacillus cereus BAG6X1-2 (1053195.3)	Bacteria	1312		1137	1138	1136	1139	3891	3892	406	4215
Bacillus cereus BDRD-Cer4 (526978.3)	Bacteria	1319		1152	1153, 3084	1151	1154	4265	4264	303
Bacillus cereus BDRD-ST196 (526976.3)	Bacteria	3807		3624	3625, 81	3623	3626	1047	1046	2598
Bacillus cereus BDRD-ST24 (526974.3)	Bacteria	2018		1839	1840, 4076	1838	1841	4994	4993	804
Bacillus cereus BDRD-ST26 (526975.3)	Bacteria	2318		2176	2177	2175	2178	5418	5417	1207
Bacillus cereus BGSC 6E1 (526970.3)	Bacteria	2692		2523	2524	2522	2525	5750	5751	1706
Bacillus cereus biovar anthracis str. CI (637380.6)	Bacteria	1817		1645	1646	1644	1647	4794	4795	803
Bacillus cereus BMG1.7 (1053196.3)	Bacteria	2514		2682	2681	2683	2680	803	802	5615	473, 4808
Bacillus cereus BtB2-4 (1053197.3)	Bacteria	1383		1201	1202, 3307	1200	1203	4313	4314	398	4632
Bacillus cereus CER057 (1053198.3)	Bacteria	1381		1196	1197, 3312	1195	1198	4315	4316	393	4634
Bacillus cereus CER074 (1053199.3)	Bacteria	4070		4253	2144, 4252	4254	4251	1137	1136	5061	814
Bacillus cereus E33L (288681.12)	Bacteria	1465		1297	1298	1296	1299	4399	4400	482
Bacillus cereus E33L (288681.15)	Bacteria	1466		1298	1299	1297	1300	4410	4411	482
Bacillus cereus F (1126681.3)	Bacteria	1490, 8621		2434, 8414	2433, 8415	2435, 8413	2432, 8416	6071, 626	6072, 627	3977, 7407	4051, 6522
Bacillus cereus F65185 (526989.3)	Bacteria	3737		3512	3513	3511	3514	522	521	1886
Bacillus cereus F837/76 (347495.3)	Bacteria	1420		1249	1250	1248	1251	4283	4284, 4285	475
Bacillus cereus FRI-35 (1217984.3)	Bacteria	165		336	335	337	334	2646	2645	1094	2316
Bacillus cereus G9241 (269801.1)	Bacteria	1906		2013	2012	2014	2011	2157	2156	2564
Bacillus cereus G9241 (269801.5)	Bacteria	1906		2011	2010	2012	2009	2148	2147	2544
Bacillus cereus G9842 (405531.7)	Bacteria	1409		1243	1244	1242	1245	4453	4454	472
Bacillus cereus H3081.97 (451708.10)	Bacteria	1710		4696	4697	4695	4698	3068	3069	1298
Bacillus cereus HD73 (1053200.3)	Bacteria	2414		2582	2581	2583	2580	467	466	4766	138
Bacillus cereus H-hrb01 (1225787.3)	Bacteria	3060	3990	2577	2576	2578	2575	480	481	3943								2987
Bacillus cereus HuA2-1 (1053201.3)	Bacteria	952		770	771	769	772	4115	4116	6	4436
Bacillus cereus HuA2-3 (1053202.3)	Bacteria	2385		2206	2207	2205	2208	5344	5345	1021	5668
Bacillus cereus HuA2-4 (1053203.3)	Bacteria	1389		1201	1202, 3278	1200	1203	4282	4283	399	4598
Bacillus cereus HuA2-9 (1053204.3)	Bacteria	3511		3698	3697	3699	3696	2081	2082	4462	2400
Bacillus cereus HuA3-9 (1053205.3)	Bacteria	804		991	990	992	989	3010	3009	5427	2698
Bacillus cereus HuA4-10 (1053206.3)	Bacteria	4051		4227	4226	4228	4225	1124	1123	5738	774
Bacillus cereus HuB1-1 (1053207.3)	Bacteria	4165		4330	4329	4331	4328	1302	1301	5099	979
Bacillus cereus HuB13-1 (1053208.3)	Bacteria	1843		1675	1676	1674	1677	5485	5486	621	3243, 5812
Bacillus cereus HuB2-9 (1053209.3)	Bacteria	3989		4167	4166	4168	4165	1102	1101	4917	775
Bacillus cereus HuB4-10 (1053210.3)	Bacteria	5447, 766		5445, 589	5446, 590	5444, 588	591	3654	3655	4919	3973
Bacillus cereus HuB4-4 (1053211.3)	Bacteria	1577		1401	1402	1400	1403	4919	4920	492	5159, 5248
Bacillus cereus HuB5-5 (1053212.3)	Bacteria	1352		1174	1175	1173	1176	4238	4239	398	4559
Bacillus cereus IS075 (718220.3)	Bacteria	2019		2190	2189	2191	2188	3049	3050	5191	3373
Bacillus cereus IS195 (1053213.3)	Bacteria	4632		4804	4803	4805	4802	487	488	2022	811
Bacillus cereus IS845/00 (1053214.3)	Bacteria	4850		4679	4680	4678	4681	486	487	2070	812
Bacillus cereus ISP2954 (1053215.3)	Bacteria	1781		1611	1612	1610	1613	5315	5316	616	3467, 5644
Bacillus cereus ISP3191 (1053216.3)	Bacteria	3339		3509	1447, 3508	3510	3507	469	468	4304	134
Bacillus cereus K-5975c (1053217.3)	Bacteria	4100		4269	2179, 4268	4270	4267	1124	1123	5073	5304, 805
Bacillus cereus LCT-BC244 (1163722.3)	Bacteria	3219		3389	3388	3390	3387	497	496	5010
Bacillus cereus m1293 (526973.3)	Bacteria	2806		2677	2678	2676	2679	233	234	1768
Bacillus cereus m1550 (526969.3)	Bacteria	1213		959	958	960	957	4202	4203	172
Bacillus cereus MC118 (1053218.3)	Bacteria	3003		2322	2323	2321	2324	5539	5540	5130	4520
Bacillus cereus MC67 (1053219.3)	Bacteria	845		1023	1022	1024	1021	3272	3271	1780	2951
Bacillus cereus MM3 (526971.3)	Bacteria	2055		1851	1850	1852	1849	5096	5095	1059
Bacillus cereus MSX-A1 (1053220.3)	Bacteria	3528		3696	3695	3697	3694	517	516	4636	148
Bacillus cereus MSX-A12 (1053221.3)	Bacteria	2727		2898	2897	2899	2896	3934	3935	3684	4250
Bacillus cereus MSX-D12 (1053222.3)	Bacteria	3947		4117	4116	4118	4115	1143	1142	4948	800
Bacillus cereus NC7401 (334406.4)	Bacteria	1453		1283	1284	1282	1285	4277, 4278	4279	498
Bacillus cereus NVH0597-99 (451707.4)	Bacteria	1985		3648	3647	3649	3646	2185	2186	4336
Bacillus cereus Q1 (361100.6)	Bacteria	1519		1350	1351	1349	1352	4248	4249	538
Bacillus cereus R309803 (526968.3)	Bacteria	1600		1424	1425	1423	1426	4577	4578	343
Bacillus cereus Rock1-15 (526982.3)	Bacteria	2677		2509	2510	2508	2511	5617	5618	1301
Bacillus cereus Rock1-3 (526981.3)	Bacteria	1720		1545	1544	1546	1543	4767	4768	891
Bacillus cereus Rock3-28 (526983.3)	Bacteria	704		391	390	392	389	3608	3607	5440
Bacillus cereus Rock3-29 (526984.3)	Bacteria	1851, 5887		252, 5889	251, 5888	394	250	4788	4787	854
Bacillus cereus Rock3-42 (526985.3)	Bacteria	3335		3156	3157, 5383	3155	3158	808	806, 807	2293
Bacillus cereus Rock3-44 (526986.3)	Bacteria	4738		4433	4432, 4546	4434	4545	2376	2375	3725
Bacillus cereus Rock4-18 (526988.3)	Bacteria	2030		1573	1572	1574	1571	4816	4815	864
Bacillus cereus Rock4-2 (526987.3)	Bacteria	679		514	515	513	516	3549	3548
Bacillus cereus SJ1 (699184.4)	Bacteria	209		2320	2319, 389	2321	2318	5791	5790	833
Bacillus cereus str. Schrouff (718221.3)	Bacteria	3441		3609	3608	3610	3607	460	459	5757	142, 5150
Bacillus cereus subsp. cytotoxis NVH 391-98 (315749.4)	Bacteria	1265		1090	1091	1089	1092	3205	3206	481
Bacillus cereus TIAC219 (718222.3)	Bacteria	2319		2491	2490	2492	2489	1642	1643	5581	4595, 4815
Bacillus cereus VD014 (1053223.3)	Bacteria	1327		1159	1160, 3233	1158	1161	4196	4197	386	2200, 4524
Bacillus cereus VD021 (1053224.3)	Bacteria	1870		2057	1017, 2056	2058	2055	46	45	2940	5041
Bacillus cereus VD022 (718223.3)	Bacteria	3612		3442	3443	3441	3444	525	524	5761	148, 4584
Bacillus cereus VD045 (1053225.3)	Bacteria	3471		3642	3641	3643	3640	534	533	5819	149, 5178
Bacillus cereus VD048 (1053226.3)	Bacteria	3387		3568	3567	3569	3566	459	458	5646	143
Bacillus cereus VD078 (1053227.3)	Bacteria	3936		4118	2039, 4117	4119	4116	1095	1094	4914	782
Bacillus cereus VD102 (1053228.3)	Bacteria	3346		3514	3513	3515	3512	506	505	4362	155
Bacillus cereus VD107 (1053229.3)	Bacteria	756		570	571	569	572	3401	3402	4715	3713
Bacillus cereus VD115 (1053230.3)	Bacteria	3610		3785	3784	3786	3783	566	565	6199	136
Bacillus cereus VD118 (1053231.3)	Bacteria	1722		1541	1542	1540	1543	4772	4773	387	5105
Bacillus cereus VD131 (1053232.3)	Bacteria	1709, 822		1530, 820	1531, 821	1529, 819	1532	4693	4694	455	5034
Bacillus cereus VD133 (1053233.3)	Bacteria	994		774	775	773	776	5739	5740	6132	2981
Bacillus cereus VD136 (1053234.3)	Bacteria	2232		2054	2055	2053	2056	4915	4916	1051
Bacillus cereus VD140 (1053235.3)	Bacteria	1507		1336	1337	1335	1338	4734	4735	473	5068
Bacillus cereus VD142 (718224.3)	Bacteria	1793, 5078		1974, 5080	1973, 5079	1975, 5081	1972	3645	3646	5473	3951
Bacillus cereus VD146 (1053236.3)	Bacteria	2178		1994	1995	1993	1996	5034	5035	440	5344
Bacillus cereus VD148 (1053237.3)	Bacteria	4087		4265	4264	4266	4263	1113	1112	5019	790
Bacillus cereus VD154 (1053238.3)	Bacteria	2416		2587	1446, 2586	2588	2585	4052	4053	5385	4378
Bacillus cereus VD156 (1053239.3)	Bacteria	4217		4386	4385	4387	4384	1190	1189	5006	5990, 799
Bacillus cereus VD166 (1053240.3)	Bacteria	3346		3519	1482, 3518	3520	3517	451	450	5730	140, 5150
Bacillus cereus VD169 (1053241.3)	Bacteria	1343, 5390		1173, 5392	1174, 5391	1172, 5393	1175	4126	4127	397	2140, 4492, 5462
Bacillus cereus VD184 (1053242.3)	Bacteria	1826		1658	1659	1657	1660	4971	4972	769	5307
Bacillus cereus VD196 (1053243.3)	Bacteria	494		328	2518, 329	327	330	4633	4632	3386	5336
Bacillus cereus VD200 (1053244.3)	Bacteria	1404		1234	1235, 3392	1233	1236	4427	4428	419	2259, 4757
Bacillus cereus VD214 (1053245.3)	Bacteria	1745		1568	1569	1567	1570	4704	4705	465	5019
Bacillus cereus VDM006 (1085379.3)	Bacteria	1926		1747	1748	1746	1749	4979	4980	1041
Bacillus cereus VDM019 (1053246.3)	Bacteria	1384, 6018		1200, 6020	1201, 6019	1199, 6021	1202	4316	4317	392	4632
Bacillus cereus VDM021 (1085386.3)	Bacteria	1835		1658	1659	1657	1660	5018	5019	1091	5272
Bacillus cereus VDM022 (1053247.3)	Bacteria	4016, 6181		4199, 6183	4198, 6182	4200, 6184	4197	1169	1168	5042	829
Bacillus cereus VDM034 (1053248.3)	Bacteria	1021, 5736		5738, 839	5737, 840	5739, 838	841	3775	3776	38	4091
Bacillus cereus VDM053 (1053249.3)	Bacteria	1735, 665, 676		1558, 663	1559, 664	1557, 662	1560	4750	4751	741	5070
Bacillus cereus VDM062 (1053250.3)	Bacteria	4283, 6000		4467, 6002	4466, 6001	4468, 6003	4465	1368	1367	5252	1047
Bacillus cereus W (405917.4)	Bacteria	1757			3498	3500	3497	2536	2537	2907
Burkholderia cepacia GG4 (1009846.3)	Bacteria	5771	5071	327	326	325		2927	2926	917
Burkholderia cepacia R18194 (269483.3)	Bacteria	2947	2246, 319	320, 7285	7286	7287	7546	4496	4497	7371							6253
Campylobacter sp. 10_1_50 (665939.3)	Bacteria	1491		1443	1442	972	1567	166	571
Campylobacter sp. FOBRC14 (936554.3)	Bacteria	284		214	215	848	408	1148	757
Cellulophaga sp. MED134 (313590.3)	Bacteria	1414, 806		2137	2944			309	701	2637								1843
Clostridium difficile 002-P50-2011 (997827.4)	Bacteria	2582						707	709	2752
Clostridium difficile 050-P50-2011 (997828.4)	Bacteria	853						584	582	2106
Clostridium difficile 2007855 (699033.6)	Bacteria	1397						2821	2823	529
Clostridium difficile 630 (1496.1)	Bacteria	3571						2387	1143	1591
Clostridium difficile 630 (272563.8)	Bacteria	1521						2930	2932	590
Clostridium difficile 6503 (691160.5)	Bacteria	2803						2350	2348
Clostridium difficile 70-100-2010 (1002369.4)	Bacteria	2437						1269	1267	2519
Clostridium difficile ATCC 43255 (499175.4)	Bacteria	1047						2441	2443	195
Clostridium difficile ATCC 9689 (1121308.3)	Bacteria	1897						2858	2860	129
Clostridium difficile BI1 (699034.5)	Bacteria	1393						2811	2813	529
Clostridium difficile CD196 (645462.3)	Bacteria	1371						2763	2765	520
Clostridium difficile CD37 (1125976.4)	Bacteria	779						1606	1608	1832
Clostridium difficile CF5 (699036.5)	Bacteria	1427						2897	2899	558
Clostridium difficile CIP 107932 (499176.4)	Bacteria	962						2429	2431	93
Clostridium difficile M120 (699035.5)	Bacteria	1446						2883	2885	625
Clostridium difficile M68 (699037.5)	Bacteria	1499						2961	2963	632
Clostridium difficile NAP07 (525258.3)	Bacteria	2930						1261	1259	211
Clostridium difficile NAP08 (525259.3)	Bacteria	2836						1378	1376	2220
Clostridium difficile QCD-23m63 (499174.4)	Bacteria	833						2213	2215	3483
Clostridium difficile QCD-32g58 (367459.5)	Bacteria	492						2115	2117	3684
Clostridium difficile QCD-37x79 (479834.4)	Bacteria	840						2337	2339	3716
Clostridium difficile QCD-63q42 (479831.4)	Bacteria	610						2094	2096	3518
Clostridium difficile QCD-66c26 (455631.3)	Bacteria	3230						924	926	2377
Clostridium difficile QCD-76w55 (479832.7)	Bacteria	991						2431	2433	97
Clostridium difficile QCD-97b34 (479833.4)	Bacteria	990						2380	2382	115
Clostridium difficile R20291 (645463.3)	Bacteria	1376						2849	2851	520
Dinoroseobacter shibae DFL 12 (398580.10)	Bacteria		2510					2439	1226	3439								3475
Dinoroseobacter shibae DFL 12 (398580.3)	Bacteria		2396					2333	1173	3291								3324
Enterobacter asburiae LF7a (640513.3)	Bacteria	3071		3622	3623	1107	3639	1069	1068	547								4305
Erwinia amylovora 01SFR-BO (1255306.3)	Bacteria	2309		745	740	996	727	954	948								3542
Erwinia amylovora ATCC 49946 (716540.3)	Bacteria	2205		2718	2723	984	2737	945	941								3332
Erwinia amylovora CFBP 1232 (1255307.3)	Bacteria	2313		748	743	998	730	956	951								3563
Erwinia amylovora CFBP 2585 (1255305.3)	Bacteria	2298		751	746	999	733	957	952								3533
Erwinia amylovora CFBP1430 (665029.3)	Bacteria	2203		747	742	983	729	943	939								3360
Erwinia amylovora Ea266 (1255304.3)	Bacteria	2330		760	755	1010	742	968	963								3569
Erwinia amylovora Ea356 (1255303.3)	Bacteria	2319		749	744	999	731	957	951								3542
Erwinia amylovora Ea644 (1255309.3)	Bacteria	2605		1001	995	1261	981	1221	1217		2466						3672
Erwinia amylovora MR1 (1255310.3)	Bacteria	2752		1092	1087	1360	1074	1317	1312		2595							3899
Erwinia amylovora UPN527 (1255308.3)	Bacteria	2299		742	737	989	724	947	942								3523
Escherichia coli 0.1288 (1005442.3)	Bacteria	2287		2900	2915	448	2935	405	404	4526								3664
Escherichia coli 0.1304 (1005441.3)	Bacteria	3030		3633	3646	639	3669	594	593	5213								4370
Escherichia coli 042 (216592.1)	Bacteria	2945		3544	3556	4771	3579	4815	4816	2597								697
Escherichia coli 042 (216592.3)	Bacteria	2491		3094	3105	506	3125	464	463	4818								3877
Escherichia coli 07798 (1005566.3)	Bacteria	2644		3230	3246	558	3266	515	514	4724								3950
Escherichia coli 09BKT078844 (1081887.3)	Bacteria	2906		3506	3519	665	3542	620	619	5060								4242
Escherichia coli 1.2264 (869675.3)	Bacteria	2134		877	864	4389	842	4434	4435	5409								3086
Escherichia coli 1.2264 (869675.4)	Bacteria	1260		4660	4647	740	4625	782	783	3780								1968
Escherichia coli 1.2741 (869669.3)	Bacteria	2294		4750	4739	5136	4716	5088	5087	3766								820
Escherichia coli 1.2741 (869669.4)	Bacteria	2237		5533	5522	1613	5501	1565	1564	4466								3477
Escherichia coli 10.0821 (1005469.3)	Bacteria	2894		3503	3516	755	3541	711	710	4968								4178
Escherichia coli 10.0833 (1005466.3)	Bacteria	2987		3729	3742	718	3766	674	673	5335								4468
Escherichia coli 10.0869 (1005467.3)	Bacteria	2793		3408	3422	437	3445	393	392	4984								4146
Escherichia coli 101-1 (358709.5)	Bacteria	597		3666	3650	2110	4411	3586	3587									349
Escherichia coli 1044A (562.371)	Bacteria	5010		5863	5850	2696	5826	2651	2650	3684								3383
Escherichia coli 1125A (562.373)	Bacteria	3899		4268	4281	3299	4305	3343	3344	2518								1463
Escherichia coli 1180 (670904.3)	Bacteria	4205		840	853	2729	874	2773	2774	4642								2019
Escherichia coli 1212A (562.372)	Bacteria	5619		2199	2212	1428	2235	1384	1383	3374								4265
Escherichia coli 1357 (670905.3)	Bacteria	2441		3005	3019	1807	3040	1849	1850	4454	606							3735
Escherichia coli 174750 (1125634.3)	Bacteria	2718		3427	3440	949	3461	909	908	4974								4210
Escherichia coli 174900 (1116003.3)	Bacteria	2534		3159	3172	730	3192	687	686	4645								3903
Escherichia coli 178900 (1116108.3)	Bacteria	2612		3252	3261	843	3281	804	803	4770								4029
Escherichia coli 179100 (1125652.3)	Bacteria	2385		3132	3136	424	3161	382	381	4679								3877
Escherichia coli 179550 (1116109.3)	Bacteria	2583		3176	3191	812	3211	769	768	4700								3971
Escherichia coli 180050 (1116103.3)	Bacteria	2480		3071	3084	563	3104	523	522	4611								3868
Escherichia coli 180200 (1116104.3)	Bacteria	2527		3113	3127	741	3146	698	697	4649								3897
Escherichia coli 180600 (1116105.3)	Bacteria	2581		3300	3314	778	3334	737	736	4780								4015
Escherichia coli 1827-70 (670888.3)	Bacteria	4131		3547	3535	1025	3514	983	982	4567								2777
Escherichia coli 199900.1 (1116130.3)	Bacteria	2645		3155	3176	863	3195	822	821	4711								3908
Escherichia coli 2.3916 (869688.4)	Bacteria	4046		4552	4565	3291	4584	3251	3250	2571								5356
Escherichia coli 2.3916 (869688.5)	Bacteria	560		3212	3225	1437	3245	1397	1396	1819								5010
Escherichia coli 2.4168 (869690.3)	Bacteria	3955		4563	4576	2159	4594	2120	2119	1427								664
Escherichia coli 2.4168 (869690.4)	Bacteria	1135		1745	1758	258	1777	218	217	3171								2482
Escherichia coli 201600.1 (1116129.3)	Bacteria	2965		3616	3627	908	3647	867	866	181								4368
Escherichia coli 2362-75 (670897.3)	Bacteria	3127		697	681	275	660	315	316	1532								3885
Escherichia coli 2534-86 (754079.3)	Bacteria	3132		3808	3823	865	3845	821	820	5440								4586
Escherichia coli 2719100 (1116119.3)	Bacteria	2753		3537	3548	818	3570	779	778	5194								4261
Escherichia coli 2720900 (1116120.3)	Bacteria	2671		3266	3280	713	3299	670	669	4883								4059
Escherichia coli 2722950 (1116121.3)	Bacteria	2590		3129	3146	708	3166	668	667	4724								3993
Escherichia coli 2726800 (1116122.3)	Bacteria	2750		3538	3546	655	3569	611	610	5054								4287
Escherichia coli 2726950 (1116123.3)	Bacteria	2630		3247	3260	749	3280	709	708	4778								4048
Escherichia coli 2729250 (1116004.3)	Bacteria	2378		3017	3030	443	3051	399	398	4572								3845
Escherichia coli 2730350 (1116005.3)	Bacteria	2148		2738	2755	413	2776	373	372	4248								3477
Escherichia coli 2730450 (1116006.3)	Bacteria	2555		3194	3210	767	3230	728	727	4811								4048
Escherichia coli 2731150 (1116007.3)	Bacteria	2822		3482	3497	874	3518	834	833	5100								4314
Escherichia coli 2733950 (1125635.3)	Bacteria	2631		3250	3266	819	3285	772	771	4828								4052
Escherichia coli 2735000 (1116008.3)	Bacteria	2338		2917	2931	430	2949	386	385	4577								3785
Escherichia coli 2741950 (1116009.3)	Bacteria	2656		3291	3306	777	3327	737	736	4796								4088
Escherichia coli 2747800 (1116010.3)	Bacteria	2404		3031	3044	527	3065	483	482	4499								3870
Escherichia coli 2749250 (1116011.3)	Bacteria	2518		3161	3174	471	3196	428	427	4517								3926
Escherichia coli 2756500 (1116012.3)	Bacteria	2538		3241	3255	725	3273	681	680	4930								4173
Escherichia coli 2762100 (1116013.3)	Bacteria	2412		3101	3116	436	3137	397	396	4738								3957
Escherichia coli 2770900 (1116014.3)	Bacteria	2314		2968	2981	492	3003	448	447	4492								3750
Escherichia coli 2780750 (1116015.3)	Bacteria	2351		2944	2958	594	2980	554	553	4530								3764
Escherichia coli 2785200 (1116016.3)	Bacteria	2708		3290	3303	816	3323	776	775	4820								4033
Escherichia coli 2788150 (1116017.3)	Bacteria	2345		2932	2938	492	2960	449	448	4506								3731
Escherichia coli 2845350 (1116124.3)	Bacteria	2555		3157	3173	593	3192	548	547	4694								3992
Escherichia coli 2845650 (1116125.3)	Bacteria	2652		3355	3368	655	3387	613	612	4896								4048
Escherichia coli 2846750 (1116126.3)	Bacteria	2228		2879	2897	451	2918	412	411	4578								3720
Escherichia coli 2848050 (1116127.3)	Bacteria	2312		3050	3054	484	3074	387	386	4537								3774
Escherichia coli 2850400 (1116018.3)	Bacteria	2463		3006	3020	453	3039	409	408	4639								3850
Escherichia coli 2850750 (1116019.3)	Bacteria	2552		3233	3248	663	3268	618	617	4815								4056
Escherichia coli 2851500 (1116128.3)	Bacteria	2486		3130	3145	647	3165	602	601	4780								3990
Escherichia coli 2853500 (1116020.3)	Bacteria	2701		3385	3399	672	3419	627	626	4836								4097
Escherichia coli 2854350 (1125636.3)	Bacteria	2614		3276	3284	663	3306	619	618	4714								3968
Escherichia coli 2860050 (1116021.3)	Bacteria	2429		3061	3074	415	3095	371	370	4592								3881
Escherichia coli 2860650 (1116022.3)	Bacteria	2699		3347	3360	806	3382	762	761	4894								4164
Escherichia coli 2861200 (1116023.3)	Bacteria	2595		3304	3317	649	3337	609	608	4966								4158
Escherichia coli 2862600 (1116024.3)	Bacteria	2496		3126	3143	703	3163	658	657	4783								4011
Escherichia coli 2864350 (1116025.3)	Bacteria	2658		3282	3296	900	3318	861	860	4884								4054
Escherichia coli 2865200 (1116026.3)	Bacteria	2410		3037	3043	2299, 527	3064	485	484	4548								3764
Escherichia coli 2866350 (1116027.3)	Bacteria	2591		3218	3231	717	3253	674	673	4731								4033
Escherichia coli 2866450 (1116028.3)	Bacteria	2513		3164	3176	635	3196	591	590	4809								4052
Escherichia coli 2866550 (1116029.3)	Bacteria	2633		3324	3337	633	3355	588	587	4837								4075
Escherichia coli 2866750 (1116030.3)	Bacteria	2277		3004	3017	464	3037	420	419	4681								3920
Escherichia coli 2867750 (1116031.3)	Bacteria	2510		3203	3216	457	3236	413	412	4743								3989
Escherichia coli 2871950 (1116032.3)	Bacteria	2384		3053	3073	451	3094	410	409	4680								3896
Escherichia coli 2872000 (1116033.3)	Bacteria	2525		3176	3199	482	3220	442	441	4759								4036
Escherichia coli 2872800 (1116034.3)	Bacteria	2491		3180	3193	627	3212	582	581	4789								4063
Escherichia coli 2875000 (1116035.3)	Bacteria	2460		3148	3159	643	3177	599	598	4774								4003
Escherichia coli 2875150 (1116036.3)	Bacteria	2883		3464	3476	872	3500	827	826	5015								4786
Escherichia coli 3.2303 (869691.3)	Bacteria	2032		1392	1380	1168, 3995	1360	4035	4036	4676								642
Escherichia coli 3.2303 (869691.4)	Bacteria	1583		2136	2124	425, 4868	2104	465	466	3912								875
Escherichia coli 3.2608 (869679.3)	Bacteria	1954		2589	2601	4713	2623	4757	4758	5393						5283		762
Escherichia coli 3.2608 (869679.4)	Bacteria	1743		2386	2398	4769	2420	4726	4725	4089						4198		3268
Escherichia coli 3.3884 (869689.3)	Bacteria	1619		1015	1012	1863	992	1906	1907	2912								4242
Escherichia coli 3.3884 (869689.4)	Bacteria	3398		3996	4000	2157	4021	2199	2200	4612								3046
Escherichia coli 3.4870 (1005450.3)	Bacteria	2974		3595	3608	654	3632	609	608	5186								4334
Escherichia coli 3.4880 (1051347.3)	Bacteria	2795		3508	3521	605	3545	561	560	4996								4251
Escherichia coli 3003 (869692.3)	Bacteria	1668		1050	1034	3616	1014	3656	3657	4314								350
Escherichia coli 3003 (869692.4)	Bacteria	2423		1801	1785	4313	1765	4353	4354	233								1101
Escherichia coli 3006 (1005565.3)	Bacteria	2528		3249	3261	500	3282	461	460	4707								3959
Escherichia coli 3030-1 (754080.3)	Bacteria	2658		3246	3260	562	3281	518	517	4805								4053
Escherichia coli 3431 (670892.3)	Bacteria	4070		4735	4748	3238	4769	3277	3278	2486								5169
Escherichia coli 4.0522 (869681.3)	Bacteria	2128		4465	4478	3608	4499	3651	3652	948								5543
Escherichia coli 4.0522 (869681.4)	Bacteria	1740		4697	4711	760	4733	803	804	601								2947
Escherichia coli 4.0967 (869687.4)	Bacteria	1469		3161	3231	5732	3254	5689	5688	4918						5086, 5087		4220
Escherichia coli 4.0967 (869687.5)	Bacteria	5015		2834, 3774	2902	4405	2924	4363	4362	3596						3764		1089
Escherichia coli 4_1_47FAA (1127356.3)	Bacteria	4029		1320	1333	230	1356	184	183	837								3449
Escherichia coli 4_1_47FAA (1127356.4)	Bacteria	4029		1320	1333	230	1356	184	183	837								3449
Escherichia coli 5.0588 (869671.3)	Bacteria	1543		2231	2243	4414	2262	4371	4370	3750								2957
Escherichia coli 5.0588 (869671.4)	Bacteria	1510		2207	2219	4380	2238	4337	4336	3716								2924
Escherichia coli 5.0959 (869684.4)	Bacteria	3909		1573	1562	2741	1541	2699	2698	5041								773
Escherichia coli 5.0959 (869684.5)	Bacteria	4077		1816	1804	2446	1783	2404	2403	3442								1026
Escherichia coli 5.2239 (1005452.3)	Bacteria	3043		3649	3662	810	3686	766	765	5219								4385
Escherichia coli 536 (362663.8)	Bacteria	2209		2773	2789	505	2811	463	462	4441								3599
Escherichia coli 536 (362663.9)	Bacteria	2213		2779	2795	505	2818	463	462	4457								3611
Escherichia coli 53638 (344610.3)	Bacteria	1774		3683		1453	4076	3641	3640	542								135
Escherichia coli 53638 (344610.7)	Bacteria	4280		3509	3496	1229	3476	1269	1270	1959								2763
Escherichia coli 536A (562.374)	Bacteria	3299		3924	3911	5548	3887	5592	5593	2709								5052
Escherichia coli 541-1 (752786.3)	Bacteria	4192		3112, 630	644	1510	663	1468	1467	3229						3122		302
Escherichia coli 541-15 (752785.3)	Bacteria	916		2852	2838	1843	2817	1882	1883	458								213
Escherichia coli 5412 (1005561.3)	Bacteria	2878		3486	3499	555	3522	512	511	5075								4228
Escherichia coli 55989 (585055.6)	Bacteria	2437		3074	3089	466	3114	422	421	4740								3910
Escherichia coli 55989 (585055.8)	Bacteria	2444		3077	3093	467	3117	423	422	4745								3912
Escherichia coli 5905 (1005558.3)	Bacteria	3288		3926	3939	892	3962	849	848	5506								4713
Escherichia coli 6.0172 (1005455.3)	Bacteria	2995		3705	3718	640	3741	595	594	3300								4446
Escherichia coli 7.1982 (1051348.3)	Bacteria	3126		3691	3705	875	3729	831	830	5176								4385
Escherichia coli 75 (752788.3)	Bacteria	1204		2173	2158, 2159	3698	2138	3736	3737	764								2701
Escherichia coli 8.0416 (1005463.3)	Bacteria	2797		3462	3475	492	3499	447	446	4974								4112
Escherichia coli 8.0566 (1005462.3)	Bacteria	2194		2903	2916	477	2935	438	437	4385								3641
Escherichia coli 8.0569 (1005464.3)	Bacteria	2146		2898	2911	435	2931	396	395	4356								3640
Escherichia coli 8.0586 (1005461.3)	Bacteria	3057		3771	3784	755	3805	711	710	5358								4503
Escherichia coli 8.2524 (1005460.3)	Bacteria	2824		3471	3484	525	3508	480	479	5065								4206
Escherichia coli 83972 (525281.3)	Bacteria	3957		4497	4508	2461	4528	2503	2504	1704								2912
Escherichia coli 88.0221 (1005397.3)	Bacteria	2854		3524	3537	761	3559	718	717	5078								4256
Escherichia coli 88.1042 (1005398.3)	Bacteria	2903		3548	3561	641	3585	597	596	3198								4282
Escherichia coli 88.1467 (1005396.3)	Bacteria	2973		3612	3625	728	3648	685	684	5173								4347
Escherichia coli 89.0511 (1005399.3)	Bacteria	2823		3477	3490	585	3513	540	539	5053								4175
Escherichia coli 9.0111 (869686.3)	Bacteria	5650		5065	5050	2739	5029	2781	2782	418								3862
Escherichia coli 9.0111 (869686.4)	Bacteria	1287		736	721	5346	700	5388	5389	3918								2355
Escherichia coli 9.1649 (869685.3)	Bacteria	3281		3835	3852	1341	3873	1300	1299	498								4618
Escherichia coli 90.0039 (1005401.3)	Bacteria	2773		3417	3430	498	3453	454	453	4969								4152
Escherichia coli 90.0091 (1005400.3)	Bacteria	3146		3809	3822	762	3845	718	717	5373								4541
Escherichia coli 90.2281 (1005402.3)	Bacteria	3000		3597	3610	753	3633	708	707	5143								4329
Escherichia coli 900105 (10e) (869695.3)	Bacteria	2383		5065	5051	2132	5031	2086	2085	3443								4289
Escherichia coli 900105 (10e) (869695.4)	Bacteria	4089		2943	2931	5099	2910	5055	5054	3652								2162
Escherichia coli 93.0055 (1005403.3)	Bacteria	2806		3406	3419	503	3443	459	458	4966								4144
Escherichia coli 93.0056 (1005404.3)	Bacteria	2959		3571	3584	699	3608	654	653	5131								4309
Escherichia coli 93.0624 (869680.3)	Bacteria	4797		2317, 4154	4142	1741	4120	1784	1785	2434						2327		3260
Escherichia coli 93.0624 (869680.4)	Bacteria	1994		2975, 4438	4426	162	4403	205	206	3092						2985		2645
Escherichia coli 93-001 (1005481.3)	Bacteria	3014		3635	3648	732	3672	688	687	5155								4359
Escherichia coli 94.0618 (1005405.3)	Bacteria	2865		3513	3526	606	3550	561	560	5076								4250
Escherichia coli 95.0083 (1051346.3)	Bacteria	2719		5115	3405	522	3429	478	477	4898								4114
Escherichia coli 95.0183 (1005406.3)	Bacteria	2980		3618	3631	749	3655	704	703	5272								4344
Escherichia coli 95.0941 (869674.3)	Bacteria	3440		4014	4017	1687	4036	1643	1642	944								204
Escherichia coli 95.0943 (1005408.3)	Bacteria	2967		3673	3686	646	3709	601	600	3296								4403
Escherichia coli 95.1288 (1005407.3)	Bacteria	2564		3153	3166	472	3191	428	427	4665								3822
Escherichia coli 96.0107 (1005415.3)	Bacteria	2959		3560	3573	688	3596	643	642	5113								4300
Escherichia coli 96.0109 (1005414.3)	Bacteria	2936		3574	3587	642	3614	597	596	5115								4309
Escherichia coli 96.0427 (1005411.3)	Bacteria	2880		3538	3551	579	3574	535	534	5077								4268
Escherichia coli 96.0428 (1005410.3)	Bacteria	2943		3544	3557	729	3581	684	683	5112								4275
Escherichia coli 96.0497 (869677.3)	Bacteria	1435		2024	2035	4247	2054	4205	4204	3595								2838
Escherichia coli 96.0497 (869677.4)	Bacteria	2297		2894	2906	282	2926	239	238	4473								3712
Escherichia coli 96.0932 (1005413.3)	Bacteria	2983		3587	3601	779	3624	735	734	5156								4323
Escherichia coli 96.0939 (1005412.3)	Bacteria	2976		3628	3641	701	3665	657	656	5207								4372
Escherichia coli 96.154 (869683.3)	Bacteria	2757		3358	3362	902	3383	860	859	231								4078
Escherichia coli 96.154 (869683.4)	Bacteria	837		1439	1443	3614	1464	3572	3571	2951								2161
Escherichia coli 97.0003 (1005416.3)	Bacteria	2933		3567	3580	716	3604	672	671	5114								4259
Escherichia coli 97.0007 (1005420.3)	Bacteria	2621		3236	3249	643	3273	598	597	4836								3984
Escherichia coli 97.0010 (1005419.3)	Bacteria	2799		3448	3461	548	3484	503	502	5006								4219
Escherichia coli 97.0246 (869670.3)	Bacteria	2630		4157	4168	907	4193	864	863	1271								1622
Escherichia coli 97.0246 (869670.4)	Bacteria	1502		2252	2263	601	2288	558	557	5224								4791
Escherichia coli 97.0259 (869672.3)	Bacteria	1175		5439	5427	2814	5406	2858	2859	3638								4544
Escherichia coli 97.0259 (869672.4)	Bacteria	1947		3010	2998	2289	2981	2332	2333	2642								3597
Escherichia coli 97.0264 (869676.4)	Bacteria	2751		1122	1126	3901	1146	3944	3945	4676								1951
Escherichia coli 99.0670 (1005423.3)	Bacteria	3060		3714	3728	776	3752	731	730	5144								4389
Escherichia coli 99.0672 (1005421.3)	Bacteria	2886		3495	3508	521	3532	477	476	5106								4236
Escherichia coli 99.0678 (1005422.3)	Bacteria	3045		3683	3696	840	3719	797	796	5177								4393
Escherichia coli 99.0713 (1005424.3)	Bacteria	2876		3552	3565	683	3587	638	637	5016								4251
Escherichia coli 99.0741 (869678.3)	Bacteria	1473		876	864	3242	848	3283	3284	3989	2087							4875
Escherichia coli 99.0741 (869678.4)	Bacteria	528		3778	3766	4833	3744	4875	4876	1252								3373
Escherichia coli 99.0814 (1005434.3)	Bacteria	2912		3517	3530	746	3554	703	702	5014								4197
Escherichia coli 99.0815 (1005433.3)	Bacteria	2706		3340	3353	541	3377	499	498	4816								4013
Escherichia coli 99.0816 (1005430.3)	Bacteria	2786		3436	3449	535	3473	493	492	1204								4088
Escherichia coli 99.0839 (1005432.3)	Bacteria	2893		3473	3486	626	3510	583	582	4967								4176
Escherichia coli 99.0848 (1005431.3)	Bacteria	2915		3532	3545	737	3569	694	693	5008								4285
Escherichia coli 99.1753 (1005440.3)	Bacteria	2795		3446	3459	620	3483	578	577	4878								4105
Escherichia coli 99.1762 (1005435.3)	Bacteria	3005		3682	3695	770	3719	726	725	5162								4378
Escherichia coli 99.1775 (1005438.3)	Bacteria	2574		3169	3182	539	3206	494	493	4649								3845
Escherichia coli 99.1781 (1005439.3)	Bacteria	2960		3672	3685	683	3709	639	638	5126								4396
Escherichia coli 99.1793 (1005437.3)	Bacteria	3013		3655	3668	687	3691	643	642	5232								4351
Escherichia coli 99.1805 (1005436.3)	Bacteria	2609		3269	3282	558	3306	514	513	4791								3973
Escherichia coli AA86 (1004153.3)	Bacteria	2347		2938	2954	528	2972	488	487	4539								3704
Escherichia coli ABU 83972 (655817.3)	Bacteria	2599		3153	3165	562	3187	520	519	4916								4069
Escherichia coli AD30 (1169664.3)	Bacteria	1926		1562	1575	3994	1596	2176	2177	2447								2711
Escherichia coli AI27 (1089445.3)	Bacteria	579		3525	1980	2159	1959	2381	2380	10								1243
Escherichia coli APEC O1 (405955.13)	Bacteria	2372		3072	3083	447, 4692	3105	406	405	4744								3903
Escherichia coli APEC O1 (405955.9)	Bacteria	1933		2542	2552	365, 3963	2570	327	326	4003								3265
Escherichia coli APEC O78 (1274814.3)	Bacteria	2966		3574	3586	1174	3606	1133	1132	358								4330
Escherichia coli ARS4.2123 (1005563.3)	Bacteria	2432		3102	3118	478	3138	438	437	4567								3802
Escherichia coli ATCC 25922 (1322345.3)	Bacteria	1576		3910	3899	919	3877	879	878	3668								398
Escherichia coli ATCC 700728 (1051353.3)	Bacteria	2668		3272	3285	581	3308	536	535	4873								3991
Escherichia coli ATCC 8739 (481805.3)	Bacteria	1603		1009	992	3416	974	3457	3458	4129								258
Escherichia coli ATCC 8739 (481805.6)	Bacteria	1597		1006	989	3405	971	3445	3446	4117								267
Escherichia coli B str. REL606 (413997.3)	Bacteria	2172		2737	2749	426	2768	381	380	4255								3478
Escherichia coli B088 (550672.3)	Bacteria	1869			2997	466	3015	423	422	4516								3517
Escherichia coli B093 (550674.3)	Bacteria	2922		837	853	3355	876	4731	4730	1988								2228
Escherichia coli B171 (344601.3)	Bacteria	1386		2226	2237	3360	746	3158	3157	972								1304
Escherichia coli B171 (344601.5)	Bacteria	1461		2327	2339	3515	772	3297	3296	1024								1373
Escherichia coli B185 (550676.3)	Bacteria	2450		2691	2703	1241, 2929	2725	1199	1198	4438								3605
Escherichia coli B354 (550677.3)	Bacteria	1699		3292	3305	883	3327	838	837	164								4022
Escherichia coli B41 (869694.3)	Bacteria	3119		3749	3762	1323	3781	1283	1282	515								4598
Escherichia coli B41 (869694.4)	Bacteria	1907		2536	2549	3913	2569	3873	3872	4514								3381
Escherichia coli B799 (550682.3)	Bacteria	701		1441	1447	4852	1469	4808	4807	4118								2310
Escherichia coli B7A (340184.3)	Bacteria	456		1845	1841	3341	3655	1806	1805	663								4786
Escherichia coli B7A (340184.6)	Bacteria	475		1935	1929	3487	3818	1895	1894	697								5007
Escherichia coli BCE001_MS16 (1116037.3)	Bacteria	2217		2834	2847	299	2869	257	256	4514								3784
Escherichia coli BCE002_MS12 (1116112.3)	Bacteria	2347		3059	3071	667	3093	625	624	1059								3763
Escherichia coli BCE006_MS-23 (1125637.3)	Bacteria	2346		2986	3006	475	3027	435	434	4588								3821
Escherichia coli BCE007_MS-11 (1116113.3)	Bacteria	2468		3136	3153	566	3173	525	524	4757, 5014								4054
Escherichia coli BCE008_MS-13 (1116471.3)	Bacteria	2623		3501	3514	579	3535	539	538	5091								4263
Escherichia coli BCE011_MS-01 (1116114.3)	Bacteria	2211		2793	2807	472	2827	432	431	4305								3616
Escherichia coli BCE019_MS-13 (1116115.3)	Bacteria	2313		2947	2968	464	2988	424	423	4623								3822
Escherichia coli BCE030_MS-09 (1116116.3)	Bacteria	2335		2986	3006	468	3027	428	427	4583								3789
Escherichia coli BCE032_MS-12 (1116117.3)	Bacteria	2318		2978	2996	475	3017	436	435	4578								3789
Escherichia coli BCE034_MS-14 (1116118.3)	Bacteria	2716		3449	3462	705	3482	662	661	5058								4229
Escherichia coli BL21 (511693.5)	Bacteria	2182		2752	2764	430	2783	386	385	4275								3494
Escherichia coli BL21(DE3) (469008.4)	Bacteria	1551		987	975	3319	956	3363	3364	4015								286
Escherichia coli BW2952 (595496.3)	Bacteria	2127		2742	2755	365	2777	325	324	4240								3453
Escherichia coli C-34666 (1116002.3)	Bacteria	3043		3680	3692	1020	3713	979	978	5231								4457
Escherichia coli C639_08 (1126911.3)	Bacteria	1590		1648	2333	1334	2313	1294	1293	2859								2538
Escherichia coli C844_97 (1126932.3)	Bacteria	1849		3017	3001	3367	2980	3407	3408	3702								3190
Escherichia coli CB7326 (1005559.3)	Bacteria	2919		3516	3529	501	3553	457	456	5082								4254
Escherichia coli CFT073 (199310.1)	Bacteria	2619		3246	3256	4417, 538	3280	494	493	5141								4169
Escherichia coli CFT073 (199310.4)	Bacteria	2528		3132	3144	4240, 525	3165	484	483	4920								4008
Escherichia coli chi7122 (475609.3)	Bacteria	2242		2902	2914	443	2934	403	402	4402								3657
Escherichia coli cloneA_i1 (993513.3)	Bacteria	2226		2833	2845	4477, 451	2868	410	409	4532								3683
Escherichia coli CUMT8 (752790.3)	Bacteria	2701		758	743	1225	722	1267	1268	3330								1665
Escherichia coli DEC10A (868180.3)	Bacteria	2927		3694	3706	556	3727	513	512	5352								4481
Escherichia coli DEC10B (868181.3)	Bacteria	3324		4174	4187	771	4208	728	727	5713								4903
Escherichia coli DEC10C (868182.3)	Bacteria	3306		4149	4161	744	4182	700	699	5713								4912
Escherichia coli DEC10D (868183.3)	Bacteria	2870		3631	3643	483	3664	438	437	5223								4290
Escherichia coli DEC10E (868184.3)	Bacteria	2517		3153	3156	486	3178	441	440	4849								3972
Escherichia coli DEC10F (868185.3)	Bacteria	3279		3963	3976	799	3997	757	756	39								4881
Escherichia coli DEC11A (868186.3)	Bacteria	2520		3204	3215	368	3235	325	324	4800						4925		4061
Escherichia coli DEC11B (868187.3)	Bacteria	2538		3176	3188	398	3210	356	355	4846								4039
Escherichia coli DEC11C (868188.3)	Bacteria	2679		3312, 5119	3324	533	3346	490	489	4998						5109		4238
Escherichia coli DEC11D (868189.3)	Bacteria	2838		3469, 5188	3481	834	3501	792	791	5072						5178		4282
Escherichia coli DEC11E (868190.3)	Bacteria	2488		3124, 4809	3136	491	3156	449	448	4687						4798		3956
Escherichia coli DEC12A (868191.3)	Bacteria	2640		3252	3264	589	3286	547	546	4962								4093
Escherichia coli DEC12B (868192.3)	Bacteria	3057		3785	3796	654	3820	611	610	5506								4611
Escherichia coli DEC12C (868193.3)	Bacteria	3145		3870	3882	996	3905	950	949	5463								4679
Escherichia coli DEC12D (868194.3)	Bacteria	2870		3554	3565	555	3589	511	510	5271								4320
Escherichia coli DEC12E (868195.3)	Bacteria	2648		3230	3241	1760	3263	1716	1715	4854								4032
Escherichia coli DEC13A (868196.3)	Bacteria	2361		2974	2978	657	2999	615	614	4550								3740
Escherichia coli DEC13B (868197.3)	Bacteria	2085		2738	2743	424	2764	382	381	4294								3502
Escherichia coli DEC13C (868198.3)	Bacteria	2729		3380	3384	586	3405	544	543	5051								4208
Escherichia coli DEC13D (868199.3)	Bacteria	2441		3079	3082	508	3102	466	465	4663								3815
Escherichia coli DEC13E (868200.3)	Bacteria	2458		3114	3118	452	3139	409	408	4636								3876
Escherichia coli DEC14A (868201.3)	Bacteria	2344		2919, 4601	2925	438	2946	398	397	4474						4611		3720
Escherichia coli DEC14B (868202.3)	Bacteria	2699		3365	3369	630	3393	588	587	5044								4151
Escherichia coli DEC14C (868203.3)	Bacteria	2578		3218	3223	577	3245	534	533	4951								4033
Escherichia coli DEC14D (868204.3)	Bacteria	2550		3238	3241	485	3263	443	442	4854								4003
Escherichia coli DEC15A (868206.3)	Bacteria	2793		3400	3404	451	3424	409	408	5010								4140
Escherichia coli DEC15B (868207.3)	Bacteria	2529		3096	3100	298	3120	256	255	4844								3942
Escherichia coli DEC15C (868208.3)	Bacteria	2495		3119	3122	268	3142	226	225	4733								3853
Escherichia coli DEC15D (868209.3)	Bacteria	2401		3069	3073	248	3093	205	204	4667								3799
Escherichia coli DEC15E (868210.3)	Bacteria	2785		3373	3377	533	3397	490	489	5017								4135
Escherichia coli DEC1A (868133.3)	Bacteria	2543		3171	3187	599	3207	559	558	4682								3912
Escherichia coli DEC1B (868134.3)	Bacteria	2520		3150	3166	480	3186	440	439	4889								3981
Escherichia coli DEC1C (868135.3)	Bacteria	2780		3277	3293	568	3313	528	527	5101								4223
Escherichia coli DEC1D (868136.3)	Bacteria	3065		3667	3683	1002	3703	962	961	341
Escherichia coli DEC1E (868137.3)	Bacteria	2705		3324	3340	573	3360	533	532	4970								4088
Escherichia coli DEC2A (868138.3)	Bacteria	2698		3215	3231	759	3251	717	716	4951								4053
Escherichia coli DEC2B (868139.3)	Bacteria	2653		3257	3273	524	3293	484	483	4956								4034
Escherichia coli DEC2C (868140.3)	Bacteria	2554, 2555		3182	3198	427	3218	387	386	4927								3985
Escherichia coli DEC2D (868141.3)	Bacteria	2722		3332	3348	692	3368	652	651	4952								4111
Escherichia coli DEC2E (868142.3)	Bacteria	2111		2740	2756	479	2776	438	437	4503								3572
Escherichia coli DEC3A (868143.3)	Bacteria	3002		3569	3582	433	3608	388	387	5063								4349
Escherichia coli DEC3B (868144.3)	Bacteria	3086		3703	3716	354	3741	310	309	5240								4442
Escherichia coli DEC3C (868145.3)	Bacteria	3358		3935	3948	651	3973	604	603	5558								4638
Escherichia coli DEC3D (868146.3)	Bacteria	3049		3649	3662	475	3686	429	428	5103								4393
Escherichia coli DEC3E (868147.3)	Bacteria	3222		3869	3882	633	3907	589	588	5366								4590
Escherichia coli DEC3F (868148.3)	Bacteria	3292		3876	3889, 3890	768	3913	725	724	5263								4572
Escherichia coli DEC4A (868149.3)	Bacteria	2780		3372	3385	326	3409	281	280	4598
Escherichia coli DEC4B (868150.3)	Bacteria	2932		3575	3590	328	3614	283	282	5284								4327
Escherichia coli DEC4C (868151.3)	Bacteria	2635		2793	2806	360	2831	317	316	4325								3441
Escherichia coli DEC4D (868152.3)	Bacteria	2615		3287	3300	189	3323	145	144	4801								4028
Escherichia coli DEC4E (868153.3)	Bacteria	3066		3644	3657	480	3680	436	435	5117								4417
Escherichia coli DEC4F (868154.3)	Bacteria	2881		3457	3470	333	3494	288	287	4921								4150
Escherichia coli DEC5A (868155.3)	Bacteria	2607		3263	3275	453	3297	410	409	4872								4130
Escherichia coli DEC5B (868156.3)	Bacteria	2839		3518	3531	666	3552	623	622	5223								4413
Escherichia coli DEC5C (868157.3)	Bacteria	2775		3441	3454	645	3476	600	599	5077								4226
Escherichia coli DEC5D (868158.3)	Bacteria	2833		3436	3449	802	3471	758	757	36								4214
Escherichia coli DEC5E (868159.3)	Bacteria	2625	2345	3318	3331	326	2343, 3355	281	280	5033								4138
Escherichia coli DEC6A (868160.3)	Bacteria	2660		3266	3279	584	3299	544	543	4850								4123
Escherichia coli DEC6B (868161.3)	Bacteria	2993		3628	3641	579	3663	538	537	5233								4353
Escherichia coli DEC6C (868162.3)	Bacteria	2813		3457	3471	3700, 612	3490	571	570	4998								4230
Escherichia coli DEC6D (868163.3)	Bacteria	2688		3338	3354	695	3374	655	654	4875								4121
Escherichia coli DEC6E (868164.3)	Bacteria	2578		3163	3176	408	3196	368	367	4746								3957
Escherichia coli DEC7A (868165.3)	Bacteria	2676		3324	3336	839	3357	798	797	4987								4154
Escherichia coli DEC7B (868166.3)	Bacteria	2361		2923	2937	503	2956	463	462	4408								3668
Escherichia coli DEC7C (868167.3)	Bacteria	2526		3170	3182	530	3205	490	489	4772								3937
Escherichia coli DEC7D (868168.3)	Bacteria	2565		3208	3220	679	3242	638	637	4963								4132
Escherichia coli DEC7E (868169.3)	Bacteria	2384		3039	3053	477	3074	437	436	4636								3811
Escherichia coli DEC8A (868170.3)	Bacteria	2632		3300	3315	600	3337	558	557	4894								4085
Escherichia coli DEC8B (868171.3)	Bacteria	2893		3591	3604	434	3626	389	388	5143								4334
Escherichia coli DEC8C (868172.3)	Bacteria	3369		4135	4149	628	4169	584	583	5900								4954
Escherichia coli DEC8D (868173.3)	Bacteria	2861		3668	3681	615	3702	572	571	5268								4499
Escherichia coli DEC8E (868174.3)	Bacteria	3093		3712	3726	729	3746	686	685	5258								4541
Escherichia coli DEC9A (868175.3)	Bacteria	2661		3486	3500	566	3521	520	519	5217								4384
Escherichia coli DEC9B (868176.3)	Bacteria	2634		3492	3506	693	3526	649	648	5106								4286
Escherichia coli DEC9C (868177.3)	Bacteria	2536		3301	3315	480	3336	437	436	4874								4112
Escherichia coli DEC9D (868178.3)	Bacteria	2671		3482	3496	707	3515	664	663	5255								4332
Escherichia coli DEC9E (868179.3)	Bacteria	2828		3603	3617	492	3638	447	446	5292								4496
Escherichia coli DH1 (536056.3)	Bacteria	1583		966	953	3345	933	3385	3386	4064								256
Escherichia coli E101 (550685.3)	Bacteria	1804		2042	2030	2889	2008	2930	2931	253								1516
Escherichia coli E110019 (340186.3)	Bacteria	4300		2815	5051	893	4331	1793	1794	4115								2050, 4721, 4974
Escherichia coli E110019 (340186.5)	Bacteria	4520		2926	5311	933	4552	1856	1857	4319								2114, 4982
Escherichia coli E1167 (656372.3)	Bacteria	2381		151	164	3264	185	3222	3221	1453								3700
Escherichia coli E128010 (670894.3)	Bacteria	2024		3773	3762	3203	3740	3246	3247	1728								1121
Escherichia coli E1520 (656374.3)	Bacteria	2105		3112	4808	237	3089	198	197	3447								4160
Escherichia coli E22 (340185.3)	Bacteria	584		3445	3456	2569	3520	3586	3585							2022		137
Escherichia coli E22 (340185.4)	Bacteria	625		3626	3639	2711	3701	3772	3771	4611						2140		151
Escherichia coli E2348/69 (216593.1)	Bacteria	2595		1218	1234	3156	1256	3197	3198	3835								4195
Escherichia coli E24377A (331111.12)	Bacteria	2733		3346	3360	788	3379	745	744	4928								4193
Escherichia coli E24377A (331111.3)	Bacteria	191		781	796	3019	815	2977	2976	2321								1607
Escherichia coli E482 (550687.3)	Bacteria	2658		1999	1984	227	1964	187	186	3428								4142
Escherichia coli EC1734 (1005536.3)	Bacteria	3031		3731	3744	628	3768	585	584	5400								4464
Escherichia coli EC1735 (1005537.3)	Bacteria	2908		3546	3559	595	3583	552	551	5129								4278
Escherichia coli EC1736 (1005538.3)	Bacteria	2829		3508	3521	481	3545	437	436	5101								4245
Escherichia coli EC1737 (1005539.3)	Bacteria	2796		3432	3445	487	3469	444	443	5007								4160
Escherichia coli EC1738 (1005535.3)	Bacteria	3167		3740	3753	779	3777	736	735	5253								4539
Escherichia coli EC1845 (1005540.3)	Bacteria	2744		3397	3410	473	3434	430	429	4925								4116
Escherichia coli EC1846 (1005541.3)	Bacteria	2801		3504	3517	482	3541	439	438	3156								4231
Escherichia coli EC1847 (1005542.3)	Bacteria	2804		3513	3526	476	3550	432	431	5058								4243
Escherichia coli EC1848 (1005543.3)	Bacteria	3083		3754	3767	722	3791	678	677	5324								4491
Escherichia coli EC1849 (1005544.3)	Bacteria	2808		3476	3489	490	3513	446	445	5076								4212
Escherichia coli EC1850 (1005545.3)	Bacteria	3007		3677	3690	651	3714	607	606	5234								4413
Escherichia coli EC1856 (1005546.3)	Bacteria	2855		3527	3540	515	3564	471	470	5098								4262
Escherichia coli EC1862 (1005547.3)	Bacteria	2777		3434	3447	473	3470	430	429	4951								4150
Escherichia coli EC1863 (1005548.3)	Bacteria	2575		3231	3244	300	3267	257	256	4806								3963
Escherichia coli EC1864 (1005549.3)	Bacteria	2990		3652	3665	669	3688	625	624	5247								4391
Escherichia coli EC1865 (1005550.3)	Bacteria	2978		3691	3703	737	3723	693	692	5308								4466
Escherichia coli EC1866 (1005551.3)	Bacteria	2656		3362	3375	310	3398	266	265	3009								4100
Escherichia coli EC1869 (1005553.3)	Bacteria	2995		3655	3668	642	3692	598	597	5256								4397
Escherichia coli EC1870 (1005554.3)	Bacteria	2764		3426	3439	413	3463	369	368	5028								4168
Escherichia coli EC302/04 (1230480.3)	Bacteria	434		2703	2714	3840	2732	3798	3797	128								3471
Escherichia coli EC4013 (1005529.3)	Bacteria	3069		3692	3705	781	3729	738	737	5266								4420
Escherichia coli EC4100B (562.375)	Bacteria	3134		1107	1112	3722	1136	3678	3677	2910								4824
Escherichia coli EC4100B (945434.3)	Bacteria	2595		82	85	927	107	884	883	2301								3250
Escherichia coli EC4196 (1005524.3)	Bacteria	2752		3414	3427	474	3451	430	429	4947								4141
Escherichia coli EC4203 (1005523.3)	Bacteria	2771		3435	3448	473	3472	430	429	4963								4158
Escherichia coli EC4402 (1005530.3)	Bacteria	2822		3471	3484	585	3507	543	542	4972								4180
Escherichia coli EC4421 (1005527.3)	Bacteria	2718		3368	3381	472	3405	428	427	4895								4095
Escherichia coli EC4422 (1005528.3)	Bacteria	2968		3614	3627	713	3651	669	668	5143								4342
Escherichia coli EC4436 (1005532.3)	Bacteria	2765		3443	3456	502	3480	459	458	5005								4181
Escherichia coli EC4437 (1005533.3)	Bacteria	2983		3658	3671	710	3695	667	666	5227								4398
Escherichia coli EC4439 (1005531.3)	Bacteria	2733		3390	3403	479	3427	436	435	4917								4112
Escherichia coli EC4448 (1005534.3)	Bacteria	2904		3568	3581	629	3605	586	585	5099								4293
Escherichia coli ED1a (585397.7)	Bacteria	2604		3223	3234	469	3255	428	427	4929								4135
Escherichia coli ED1a (585397.9)	Bacteria	2601		3219	3230	471	3251	430	429	4929								4131
Escherichia coli Envira 10/1 (1115998.3)	Bacteria	3017		3652	3665	1065	3687	1022	1021	5284								4513
Escherichia coli Envira 8/11 (1115997.3)	Bacteria	2969		3701	3714	980	3736	936	935	5345								4583
Escherichia coli EPEC C342-62 (766166.3)	Bacteria	2695		3540	3552	645	3577	603	602	5122								4358
Escherichia coli EPECa12 (670896.3)	Bacteria	2477		3119	3131	430	3152	389	388	4801								3982
Escherichia coli EPECa14 (670893.4)	Bacteria	5553		3096	3109	4395	3130	5671	5672	2035								3838
Escherichia coli ETEC H10407 (316401.4)	Bacteria	2619		3348	3361	572	3382	531	530	5125								4212
Escherichia coli F11 (340197.3)	Bacteria	213		1311	1295	3775	1273	3634	3633									696
Escherichia coli F11 (340197.5)	Bacteria	221		1377	1361	3951	1338	3799	3798									722
Escherichia coli FDA504 (1005470.3)	Bacteria	3079		3685	3698	728	3723	684	683	5234								4424
Escherichia coli FDA505 (1005471.3)	Bacteria	2786		3421	3434	550	3458	506	505	4965								4137
Escherichia coli FDA506 (1005474.3)	Bacteria	3356		3961	3974	1030	3999	985	984	236								4703
Escherichia coli FDA507 (1005472.3)	Bacteria	2987		3639	3652	577	3676	532	531	5202								4378
Escherichia coli FDA517 (1005473.3)	Bacteria	3071		3727	3740	730	3764	686	685	5266								4451
Escherichia coli FRIK1985 (1005476.3)	Bacteria	3060		3665	3678	682	3702	640	639	5181								4381
Escherichia coli FRIK1990 (1005478.3)	Bacteria	2771		3414	3427	481	3451	439	438	4931								4134
Escherichia coli FRIK1996 (1005475.3)	Bacteria	2991		3593	3606	739	3630	695	694	5135								4314
Escherichia coli FRIK1997 (1005480.3)	Bacteria	3084		3690	3703	642	3726	596	595	5275								4428
Escherichia coli FRIK1999 (1005477.3)	Bacteria	3102		3704	3717	729	3741	684	683	5286								4449
Escherichia coli FRIK2001 (1005479.3)	Bacteria	3444		4048	4061	1017	4085	973	972	230								4789
Escherichia coli FRIK523 (1005482.3)	Bacteria	3063		3718	3731	739	3755	694	693	5276								4458
Escherichia coli FRIK920 (1005483.3)	Bacteria	3360		4143	4156	807	4180	762	761	5659								4870
Escherichia coli FVEC1302 (656379.3)	Bacteria	2686		4128	4142	928	4163	886	885	540								4750
Escherichia coli FVEC1412 (656380.3)	Bacteria	2245		4045	4060	1078	4078	1036	1035	531								4540
Escherichia coli G58-1 (754078.3)	Bacteria	2463		3062	3076	615	3095	576	575	4558								3783
Escherichia coli H120 (656383.3)	Bacteria	3539		2072	2058	3232	2037	3188	3187	2439								4096
Escherichia coli H252 (656388.3)	Bacteria	1740		2572	2561	3309, 747	2537	787	788	3256								3738
Escherichia coli H263 (656390.3)	Bacteria	2769		1643	1632	225, 3222	1607	185	184	3272								4108
Escherichia coli H299 (656393.3)	Bacteria	3182		3763	3775	1095	3794	1054	1053	387								4531
Escherichia coli H30 (869673.3)	Bacteria	5033		4416	4403	2053	4379	2096	2097	2813								3680
Escherichia coli H397 (656398.3)	Bacteria	466		3533	3545	1673, 3114	3569	1633	1632	3063								4301
Escherichia coli H489 (656404.3)	Bacteria	1984		2969	2954	207	2934	164	163	3287								3926
Escherichia coli H494 (656405.3)	Bacteria	466		2746	2758	3403	2779	3361	3360	1643								3833
Escherichia coli H591 (656408.3)	Bacteria	2397		3057	3064	383	3086	340	339	4666								3895
Escherichia coli H730 (656413.3)	Bacteria	4051		3455	3442	814	3419	774	773	71								2500
Escherichia coli H736 (656414.3)	Bacteria	2521		3195	3208	637	3228	596	595	4728								3960
Escherichia coli HM26 (1308540.3)	Bacteria	1056		2938	4035	4376	4016	4734	4735	3394								1866
Escherichia coli HM27 (1308981.3)	Bacteria	4411		756	745	4000		3960	3959	2214								969
Escherichia coli HM46 (1308982.3)	Bacteria	3294		406, 626	637	1391	655	1349	1348	2538						396		2759
Escherichia coli HM605 (752789.3)	Bacteria	3994		3337	3326	1695, 855	3303	895	896	1640								2496
Escherichia coli HM65 (1308983.3)	Bacteria	1428		3071	3088	2495	3108	2535	2536	3435								4100
Escherichia coli HM69 (1308984.3)	Bacteria	1814		2287	2274, 5329	696	2255, 5310	654	653	1584								1115
Escherichia coli HS (331112.3)	Bacteria	2146		2717	2728	485	2749	442	441	4122								3441
Escherichia coli HS (331112.6)	Bacteria	2242		2837	2851	509	2873	465	464	4293								3576
Escherichia coli IAI1 (585034.4)	Bacteria	2201		2822	2837	443	2855	400	399	4272								3538
Escherichia coli IAI1 (585034.5)	Bacteria	2197		2819	2834	442	2852	399	398	4267								3536
Escherichia coli IAI39 (585057.4)	Bacteria	2384		3050	3073	248	3334	298	299	4769								4086
Escherichia coli IAI39 (585057.6)	Bacteria	2386		3056	3079	247	3341	297	298	4777								4094
Escherichia coli IHE3034 (714962.3)	Bacteria	2431		3174	3185	437	3207	396	395	4707								3935
Escherichia coli IMT2125 (562.1188)	Bacteria	2229		2940	2952	459	2972	419	418	4449								3705
Escherichia coli J53 (1144303.3)	Bacteria	1642		1028	1015	3433	994	3472	3473	4116								303
Escherichia coli JB1-95 (869682.3)	Bacteria	2069		509	522	3420	543	3466	3467	4156								4789
Escherichia coli JB1-95 (869682.4)	Bacteria	4056		3208	3221	5210	3243	5167	5166	1586								2557
Escherichia coli Jurua 18/11 (1115999.3)	Bacteria	2370		2956	2970	552	3043	511	510	4667								3754
Escherichia coli Jurua 20/10 (1116000.3)	Bacteria	2337		2961	2974	394	2994	350	349	4657								3903
Escherichia coli K12 (83333.1)	Bacteria	4317		2721	2733	441	2750	403	402	4076								3404
Escherichia coli KD1 (752783.3)	Bacteria	2881		4377	4393	3920	4417	3960	3961	1572								832
Escherichia coli KD2 (752784.3)	Bacteria	4194		3628	3614	550	3594	595	596	2908								2153
Escherichia coli KO11 (595495.4)	Bacteria	285, 286		2631	2617	425	2593	468	469	4598								1435
Escherichia coli KO11 (595495.5)	Bacteria	1633		1022	1009	3447	988	3489	3490	4214								270
Escherichia coli KTE1 (1169315.3)	Bacteria	3172		3786	3799	1157	3818	1115	1114	358								4606
Escherichia coli KTE10 (1169330.3)	Bacteria	4349		163	178	2426	197	2386	2385	1738								874
Escherichia coli KTE100 (1182699.3)	Bacteria	3187		3863	3876	1216	3897	1177	1176	409								4639
Escherichia coli KTE101 (1182700.3)	Bacteria	974		1629	1632	3815	1653	3772	3771	3124								2368
Escherichia coli KTE102 (1182701.3)	Bacteria	3692		4327	4339	1836	4362	1793	1792	1174								352
Escherichia coli KTE103 (1182702.3)	Bacteria	3108		3817	3829	1134	3849	1094	1093	413								4616
Escherichia coli KTE104 (1169372.3)	Bacteria	2289		2887	2898	452	2919	412	411	4477								3696
Escherichia coli KTE105 (1169373.3)	Bacteria	2302		2912	2924	475	2943	434	433	4427								3666
Escherichia coli KTE106 (1169374.3)	Bacteria	2247		2804	2815	364	2837	324	323	4392								3595
Escherichia coli KTE107 (1182703.3)	Bacteria	2785		3543	3553	959	3573	919	918	172								4256
Escherichia coli KTE108 (1182704.3)	Bacteria	4083		4893	4907	2218	4928	2179	2178	1492								616
Escherichia coli KTE109 (1169375.3)	Bacteria	2289		2829	2845	596	2867	554	553	4353								3589
Escherichia coli KTE11 (1169331.3)	Bacteria	1888		2407	2419	245	2433	205	204	3855								3121
Escherichia coli KTE111 (1182706.3)	Bacteria	2897		3496	3510	1130, 4460	3539	1090	1089	421	4936, 8							4254
Escherichia coli KTE112 (1169376.3)	Bacteria	2591		3185	3197	516	3219	471	470	4782								3970
Escherichia coli KTE113 (1169377.3)	Bacteria	2575		3170	3187	745	3208	705	704	21								3953
Escherichia coli KTE114 (1169321.3)	Bacteria	3978		292	294	2371	312	2329	2328	877								1579, 2728
Escherichia coli KTE115 (1182707.3)	Bacteria	2372		2968	2985	369	3004	324	323	4519	1710							3755
Escherichia coli KTE116 (1182708.3)	Bacteria	3258		3961	3973	1282	3993	1240	1239	490								4783
Escherichia coli KTE117 (1169378.3)	Bacteria	2304		2881	2894	481	2912	440	439	4327								3597
Escherichia coli KTE118 (1182709.3)	Bacteria	3213		3873	3885	1417, 633	3909	1377	1376	684								4713
Escherichia coli KTE119 (1182710.3)	Bacteria	2797		3431	3442	930	3462	890	889	146								4182
Escherichia coli KTE12 (1169332.3)	Bacteria	2239		2882	2888	398	2910	356	355	4412								3610
Escherichia coli KTE120 (1169379.3)	Bacteria	2489		3130	3143	525	3164	485	484	4668								3925
Escherichia coli KTE121 (1182711.3)	Bacteria	1805		2445	2460	4934	2481	4890	4889	4159								3305
Escherichia coli KTE122 (1169380.3)	Bacteria	2603		3259	3272	604	3291	562	561	4672								3966
Escherichia coli KTE123 (1182712.3)	Bacteria	4500		301	314	1887, 2675	338	2634	2633	1937								1078
Escherichia coli KTE124 (1169381.3)	Bacteria	2497		3054	3065	579	3088	538	537	4664								3843
Escherichia coli KTE125 (1169382.3)	Bacteria	2502		3074	3086	518	3107	476	475	4589								3856
Escherichia coli KTE126 (1182713.3)	Bacteria	3469		1222	1206	1612	1182	1572	1571	164								4082
Escherichia coli KTE127 (1182714.3)	Bacteria	3284		3887	3899	1261	3918	1219	1218	454								4733
Escherichia coli KTE128 (1169383.3)	Bacteria	2380		2977	2989	589	3009	547	546	4518								3722
Escherichia coli KTE129 (1169384.3)	Bacteria	2341		2962	2978	2209, 492	3002	449	448	4608								3773
Escherichia coli KTE13 (1169318.3)	Bacteria	2222		2868	2872	359	2894	317	316	4392								3594
Escherichia coli KTE130 (1182715.3)	Bacteria	3032		3666	3679	1039	3699	999	998	237								4509
Escherichia coli KTE131 (1169385.3)	Bacteria	2271		2854	2870	535	2894	495	494	4424								3642
Escherichia coli KTE132 (1182716.3)	Bacteria	3056		3695	3708	985	3729	945	944	272								4548
Escherichia coli KTE133 (1169386.3)	Bacteria	2314		2856	2873	539	2892	499	498	4405								3641
Escherichia coli KTE134 (1182717.3)	Bacteria	2524		1897	1884	1632, 3108	1865	3066	3065	294								1057
Escherichia coli KTE135 (1182718.3)	Bacteria	4032		153	165	2286	186	2244	2243	1602								883
Escherichia coli KTE136 (1182719.3)	Bacteria	2573		301, 3153	3156	878	3178	836	835	170						311		3896
Escherichia coli KTE137 (1169387.3)	Bacteria	2329		2918	2929	509	2946	469	468	4524								3674
Escherichia coli KTE138 (1169388.3)	Bacteria	2200		2787	2801	428	2823	384	383	4265								3536
Escherichia coli KTE139 (1169389.3)	Bacteria	2278		2807	2823	526	2841	487	486	4368								3574
Escherichia coli KTE14 (1169333.3)	Bacteria	2624		3264, 4910	3277	244	3298	204	203	4792						4900		4074
Escherichia coli KTE140 (1182720.3)	Bacteria	2897		3650	3661	980	3680	940	939	206								4349
Escherichia coli KTE141 (1182721.3)	Bacteria	2783		3323	3334	906	3356	866	865	199								4091
Escherichia coli KTE142 (1182722.3)	Bacteria	1499		2116	2128	4393	2156	4349	4348	3656								2865
Escherichia coli KTE143 (1182723.3)	Bacteria	2556		3027	3014	647	3211	595	594	4906								4040
Escherichia coli KTE144 (1182724.3)	Bacteria	2032		2664	2676	221	2696	176	175	4159								3419
Escherichia coli KTE145 (1169390.3)	Bacteria	2314		2934	2951	557	2971	517	516	4503								3721
Escherichia coli KTE146 (1182725.3)	Bacteria	2853		3536	3547	1034	3569	990	989	309								4496
Escherichia coli KTE147 (1182726.3)	Bacteria	966		1529	1540	3778	1558	3737	3736	3016								2278
Escherichia coli KTE148 (1169391.3)	Bacteria	2377		2921	2937	469	2955	430	429	4504								3696
Escherichia coli KTE15 (1169334.3)	Bacteria	2115		2710	2727	223	2747	183	182	4557								3658
Escherichia coli KTE150 (1169392.3)	Bacteria	2332		2903	2919	576	2937	536	535	4470								3666
Escherichia coli KTE153 (1169393.3)	Bacteria	2332		2876	2887	596	2909	556	555	4488								3657
Escherichia coli KTE154 (1182728.3)	Bacteria	169		776	789	3109	808	3070	3069	2312								1518
Escherichia coli KTE155 (1182729.3)	Bacteria	2565		3179	3191	835	3211	795	794	174								3919
Escherichia coli KTE156 (1182730.3)	Bacteria	2894		3510	3523	1144	3543	1104	1103	475								4259
Escherichia coli KTE157 (1169394.3)	Bacteria	2229		2790	2806	440, 4563	2830	398	397	4432								3617
Escherichia coli KTE158 (1182731.3)	Bacteria	3000		3608	3619	1115	3640	1074	1073	325								4358
Escherichia coli KTE159 (1182732.3)	Bacteria	2160		2677	2689	434	2704	394	393	4125								3391, 804
Escherichia coli KTE16 (1169335.3)	Bacteria	3021		3737	3754	1165	3774	1126	1125	349								4675
Escherichia coli KTE160 (1169395.3)	Bacteria	2300		2868	2879	520	2901	480	479	4488								3658
Escherichia coli KTE161 (1182733.3)	Bacteria	4517		175	187	2658	208	2618	2617	1769								981
Escherichia coli KTE162 (1182734.3)	Bacteria	2570		3106	3122	715	3140	676	675	4733								3955
Escherichia coli KTE163 (1169396.3)	Bacteria	2507		3093	3105	544	3126	503	502	4606								3858
Escherichia coli KTE165 (1182735.3)	Bacteria	4127		138	154	2346	172	2306	2305	1674								900
Escherichia coli KTE166 (1169397.3)	Bacteria	2363		2940	2952	553	2973	512	511	4457								3726
Escherichia coli KTE167 (1169398.3)	Bacteria	2134		2699	2710	358	2732	318	317	4326								3485
Escherichia coli KTE168 (1169399.3)	Bacteria	2335		2933	2950	568	2970	528	527	4525								3723
Escherichia coli KTE169 (1182736.3)	Bacteria	2415		3011	3028	527	3048	487	486	4749								3892
Escherichia coli KTE17 (1169336.3)	Bacteria	2714		3315	3331	1052	3349	1012	1011	385								4075
Escherichia coli KTE170 (1182737.3)	Bacteria	3116		3731	3742	1092	3761	1051	1050	281								4508
Escherichia coli KTE171 (1182738.3)	Bacteria	2879		3467	3479	915	3499	876	875	205								4187
Escherichia coli KTE172 (1279005.3)	Bacteria	1374		1987	1999	4328	2018	4287	4286	3522								2763
Escherichia coli KTE173 (1181724.3)	Bacteria	2750		3390	3407	1040	3425	1001	1000	255								4548
Escherichia coli KTE174 (1169400.3)	Bacteria	2426		2995	3006	587	3028	546	545	4652								3865
Escherichia coli KTE175 (1181725.3)	Bacteria	3095		3743	3760	1079	3778	1039	1038	288								4629
Escherichia coli KTE176 (1169401.3)	Bacteria	2274		2851, 4634	2862	527	2885	486	485	4514						4624		3673
Escherichia coli KTE177 (1169402.3)	Bacteria	2312		2924	2937	488	2956	447	446	4491								3726
Escherichia coli KTE178 (1181726.3)	Bacteria	3024		3610	3626	997	3644	958	957	234								4470
Escherichia coli KTE179 (1169403.3)	Bacteria	2297		2993	3004	4698, 476	3028	435	434	4554								3771
Escherichia coli KTE18 (1169337.3)	Bacteria	2723		3326	3342	1013	3360	972	971	207								4092
Escherichia coli KTE180 (1169404.3)	Bacteria	2419		3012	3023	501	3047	461	460	4605								3806
Escherichia coli KTE181 (1181727.3)	Bacteria	2142		2749	2760	5131	2780	5089	5088	4323								3570
Escherichia coli KTE182 (1181728.3)	Bacteria	2306		2990	3006	434, 4828	3030	391	390	4970								3940
Escherichia coli KTE183 (1181729.3)	Bacteria	1265		1859	1876	4291	1896	4251	4250	3515								2761
Escherichia coli KTE184 (1181730.3)	Bacteria	3635		4256	4268	1816	4290	1772	1771	1080								345
Escherichia coli KTE185 (1181731.3)	Bacteria	2627		3315	3326	806	3348	766	765	118								4201
Escherichia coli KTE186 (1181732.3)	Bacteria	81		666	677	3135	701	3095	3094	2363								1575
Escherichia coli KTE187 (1181733.3)	Bacteria	2781		3319	3330	857	3352	817	816	226								4084
Escherichia coli KTE188 (1181734.3)	Bacteria	2651		3241	3252	806	3274	766	765	29								4135
Escherichia coli KTE189 (1181735.3)	Bacteria	2566		3128	3139	610	3161	570	569	4812								3957
Escherichia coli KTE19 (1169338.3)	Bacteria	1836		2444	2455	4660	2475	4620	4619	3948								3187
Escherichia coli KTE190 (1181736.3)	Bacteria	2711		3319	3330	889	3349	847	846	164								4104
Escherichia coli KTE191 (1181737.3)	Bacteria	2905		3468	3479	940	3501	899	898	158								4295
Escherichia coli KTE192 (1181738.3)	Bacteria	2708		3245	3261	1011	3283	969	968	209								4017
Escherichia coli KTE193 (1181739.3)	Bacteria	1310		1909	1921	4361	1943	4405	4406	3572								2738
Escherichia coli KTE194 (1181740.3)	Bacteria	2756		3349	3366	837	3387	797	796	153								4213
Escherichia coli KTE195 (1181741.3)	Bacteria	2516		3080	3091	590	3113	549	548	5080								4188
Escherichia coli KTE196 (1181742.3)	Bacteria	3024		3604	3617	1168	3635	1127	1126	425								4321
Escherichia coli KTE197 (1181743.3)	Bacteria	2898		3481	3494	1162, 3694	3514	1122	1121	413								4224
Escherichia coli KTE198 (1181744.3)	Bacteria	3098		3739	3752	957	3773	917	916	218								4574
Escherichia coli KTE199 (1181745.3)	Bacteria	1845		2485	2503	4975	2524	4931	4930	4200								3346
Escherichia coli KTE2 (1169324.3)	Bacteria	3160		3771	3784	1152	3803	1111	1110	356								4591
Escherichia coli KTE20 (1169339.3)	Bacteria	3012		3636	3651	678	3671	633	632	5474								4533
Escherichia coli KTE200 (1181746.3)	Bacteria	2744		3410	3423	817	3442	776	775	4673								3913
Escherichia coli KTE201 (1181747.3)	Bacteria	3194		3742	3753	1231	3776	1190	1189	238								4615
Escherichia coli KTE202 (1181748.3)	Bacteria	2991		3564	3576	1042	3596	1001	1000	204								4431
Escherichia coli KTE203 (1181749.3)	Bacteria	3440		4013	4027	1664	4048	1620	1619	995								273
Escherichia coli KTE204 (1181750.3)	Bacteria	2082		2685	2696	287	2715	246	245	4562								3762
Escherichia coli KTE205 (1181751.3)	Bacteria	2258		2939	2955	410, 4736	2980	367	366	4782								3880
Escherichia coli KTE206 (1181752.3)	Bacteria	2529		3092	3108	795	3132	755	754	4658								3896
Escherichia coli KTE207 (1181753.3)	Bacteria	3006		3554	3571	1203	3591	1163	1162	455								4446
Escherichia coli KTE208 (1181754.3)	Bacteria	2647		3269	3281	3533, 670	3301	628	627	4867								4110
Escherichia coli KTE209 (1181755.3)	Bacteria	159		749	760	3180	777	3139	3138	2460								1609
Escherichia coli KTE21 (1169340.3)	Bacteria	3045		3614	3629	705	3648	660	659	5446								4503
Escherichia coli KTE210 (1181756.3)	Bacteria	2706		3291	3293	932	3315	893	892	226								4014
Escherichia coli KTE211 (1181757.3)	Bacteria	2795		3326	3342	1091	3360	1052	1051	203								4198
Escherichia coli KTE212 (1181758.3)	Bacteria	2466		3055	3067	644	3088	604	603	4554								3789
Escherichia coli KTE213 (1181759.3)	Bacteria	1798		2555	2566	4822	2587	4782	4781	4043								3251
Escherichia coli KTE214 (1181760.3)	Bacteria	3533		4081	4092	1525	4114	1484	1483	679								4956
Escherichia coli KTE215 (1181761.3)	Bacteria	2445		3038	3055	607	3075	567	566	4681								3927
Escherichia coli KTE216 (1181762.3)	Bacteria	2861		3450	3466	835	3484	795	794	5131								4322
Escherichia coli KTE217 (1181763.3)	Bacteria	3041		3690	3706	1328	3724	1287	1286	466								4451
Escherichia coli KTE218 (1181764.3)	Bacteria	3101		3652	3663	1381	3685	1341	1340	609								4515
Escherichia coli KTE219 (1181765.3)	Bacteria	2181		2739	2755	408, 4459	2779	366	365	4505								3628
Escherichia coli KTE22 (1169341.3)	Bacteria	2034		2700	2712	222, 4344	2736	182	181	4394								3537
Escherichia coli KTE220 (1181766.3)	Bacteria	2109		2678	2689	205	2711	164	163	4331								3548
Escherichia coli KTE221 (1181767.3)	Bacteria	2670		3258	3270	691	3291	650	649	4833, 4837								4081
Escherichia coli KTE222 (1181768.3)	Bacteria	4265		172	184	2401	205	2360	2359	1664								934
Escherichia coli KTE223 (1181769.3)	Bacteria	2891		3461	3472	1027	3494	987	986	232								4346
Escherichia coli KTE224 (1181770.3)	Bacteria	2372		2969	2986	518	3006	478	477	4715								3855
Escherichia coli KTE225 (1181771.3)	Bacteria	3758		4367	4379	1748	4398	1706	1705	942								189
Escherichia coli KTE226 (1181772.3)	Bacteria	2415		2982	2993	504	3015	464	463	4737								3867
Escherichia coli KTE227 (1181773.3)	Bacteria	3316		3945, 968	3956	1583	3980	1542	1541	847						958		4837
Escherichia coli KTE228 (1181774.3)	Bacteria	1216		1867	1878	4201	1897	4160	4159	3451								2694
Escherichia coli KTE229 (1181775.3)	Bacteria	935		1639	1650	3275, 4065	1674	4024	4023	3328								2480
Escherichia coli KTE23 (1169342.3)	Bacteria	2657		3246	3267	939	3285	898	897	208								4015
Escherichia coli KTE230 (1181776.3)	Bacteria	2531		3120	3131	717	3153	677	676	29								4056
Escherichia coli KTE231 (1169323.3)	Bacteria	2363		2976	2989	274	3008	232	231	4571								3759
Escherichia coli KTE232 (1169365.3)	Bacteria	2335		2929	2943	575	2963	535	534	4413								3662
Escherichia coli KTE233 (1181777.3)	Bacteria	162		797	808	3082	828	3043	3042	2346								1573
Escherichia coli KTE234 (1181778.3)	Bacteria	2925		3624	3635	1094	3655	1055	1054	459	4874							4360
Escherichia coli KTE235 (1181779.3)	Bacteria	2004		2708	2720	5087	2740	5045	5044	4294								3528
Escherichia coli KTE236 (1181780.3)	Bacteria	2410		3047	3064	418	3085	374	373	4764								3902
Escherichia coli KTE237 (1181781.3)	Bacteria	2793		3433	3450	665	3471	618	617	5140								4285
Escherichia coli KTE24 (1169343.3)	Bacteria	2871		3495	3508	2254	3530	2304	2305	5228								4312
Escherichia coli KTE240 (1181782.3)	Bacteria	2438		2994	3006	57, 887	3030	847	846	110								3822
Escherichia coli KTE25 (1169344.3)	Bacteria	2958		3657	3673	1239	3691	1198	1197	510								4421
Escherichia coli KTE26 (1169345.3)	Bacteria	2714		3328	3341	770	3362	727	726	4937								4178
Escherichia coli KTE27 (1169346.3)	Bacteria	3079		3704	3715	1642, 487	3739	446	445	1693								4558
Escherichia coli KTE28 (1169347.3)	Bacteria	2486		3100	3116	517	3134	477	476	4652								3861
Escherichia coli KTE29 (1169348.3)	Bacteria	2091		2657	2669	318	2689	275	274	4119								3399
Escherichia coli KTE3 (1169316.3)	Bacteria	2956		3538	3549	1171, 339	3573	1131	1130	391								4421
Escherichia coli KTE31 (1169349.3)	Bacteria	2747		3261	3263	1065	3282	1024	1023	3823								1433, 250
Escherichia coli KTE33 (1169351.3)	Bacteria	1237		3009	3011	2077	3030	2118	2119	3759								1708, 4202
Escherichia coli KTE34 (1169352.3)	Bacteria	1308		3513	3517	881	3538	840	839	202								4347
Escherichia coli KTE35 (1169320.3)	Bacteria	1321		3529	3533	888	3554	847	846	201								4350
Escherichia coli KTE36 (1169353.3)	Bacteria	1509		3463	3477	762	3595	713	712	67								4300
Escherichia coli KTE37 (1169354.3)	Bacteria	2904		3593	3608	578	3628	528	527	5327								4458
Escherichia coli KTE38 (1169355.3)	Bacteria	2816		3497	3511	584	3531	533	532	5171								4313
Escherichia coli KTE39 (1169356.3)	Bacteria	2950		3492	3503	1040	3525	999	998	175								4371
Escherichia coli KTE4 (1169325.3)	Bacteria	2533		3116	3128	4801, 759	3152	718	717	4853								4007
Escherichia coli KTE40 (1169357.3)	Bacteria	2247		2827	2841	352	2861	312	311	4287								3557
Escherichia coli KTE41 (1169358.3)	Bacteria	2917		3503	3516	1097	3537	1057	1056	241								4348
Escherichia coli KTE42 (1169359.3)	Bacteria	3007		3581	3595	1248	3615	1209	1208	491								4350
Escherichia coli KTE43 (1169360.3)	Bacteria	2365		2912	2929	518	2949	478	477	4540								3689
Escherichia coli KTE44 (1169361.3)	Bacteria	3217		3840	3851	930	3871	891	890	223								2041, 4644
Escherichia coli KTE45 (1169362.3)	Bacteria	2812		3447	3458	1028	3482	986	985	362								4200
Escherichia coli KTE46 (1182653.3)	Bacteria	2144		2782	2793	370	2817	328	327	4292								3533
Escherichia coli KTE47 (1182654.3)	Bacteria	2711		3287	3303	858	3327	818	817	166								4077
Escherichia coli KTE48 (1182655.3)	Bacteria	3190		3772	3788	1318	3809	1274	1273	620								4553
Escherichia coli KTE49 (1182656.3)	Bacteria	3149		3695	3711	1155	3729	1116	1115	388	2							4547
Escherichia coli KTE5 (1169326.3)	Bacteria	2327		3031	3042	223, 4670	3066	183	182	4724								3875
Escherichia coli KTE50 (1182657.3)	Bacteria	4023		4598	4610	2108	4630	2067	2066	1372								638
Escherichia coli KTE51 (1182658.3)	Bacteria	3110		3752	3765	1055	3786	1015	1014	333								4580
Escherichia coli KTE53 (1182660.3)	Bacteria	2892		3489	3500	889	3522	848	847	197								4449
Escherichia coli KTE54 (1182661.3)	Bacteria	3399		3985	3997	1734	4017	1693	1692	1019								270
Escherichia coli KTE55 (1182662.3)	Bacteria	3063		3777	3788	1181	3812	1141	1140	195								4584
Escherichia coli KTE56 (1182663.3)	Bacteria	158		729	741	2941	760	2902	2901	2264								1470
Escherichia coli KTE57 (1182664.3)	Bacteria	3773		1445	1429	1864	1405	1821	1820	186								4387
Escherichia coli KTE58 (1182665.3)	Bacteria	2963		3568	3581	1146, 358	3605	1106	1105	409								4405
Escherichia coli KTE59 (1182666.3)	Bacteria	2884		3487	3499	1003, 223	3523	962	961	274								4329
Escherichia coli KTE6 (1169327.3)	Bacteria	4691		281	297	2687	317	2648	2647	1991								1152
Escherichia coli KTE60 (1182667.3)	Bacteria	2895		3438	3449	987	3471	946	945	192								4212
Escherichia coli KTE61 (1182668.3)	Bacteria	2386		3043	3054	584	3074	545	544	4693								3876
Escherichia coli KTE62 (1182669.3)	Bacteria	2982		3766	3778	1066, 222	3801	1025	1024	272								4623
Escherichia coli KTE63 (1182670.3)	Bacteria	3042		3603	3614	1215	3636	1175	1174	421								4462
Escherichia coli KTE64 (1182671.3)	Bacteria	2284		2999	3012	322	3033	282	281	4547								3744
Escherichia coli KTE65 (1182672.3)	Bacteria	2230		2900	2912	226, 4543	2936	186	185	4594								3739
Escherichia coli KTE66 (1182673.3)	Bacteria	2619		3340	3351	826	3370	784	783	133								4251
Escherichia coli KTE67 (1182674.3)	Bacteria	3124		3713	3724	1349	3746	1309	1308	634								4666
Escherichia coli KTE68 (1182675.3)	Bacteria	2523		3193	3205	257	3224	214	213	4929								4078
Escherichia coli KTE69 (1182676.3)	Bacteria	2774		3382	3394	739	3414	689	688	5109								4244
Escherichia coli KTE7 (1169317.3)	Bacteria	3158		3869	3881	1050, 227	3904	1010	1009	280								4709
Escherichia coli KTE70 (1182677.3)	Bacteria	2872		3493	3507	611	3527	561	560	5221								4361
Escherichia coli KTE71 (1182678.3)	Bacteria	2971		3726	3739	824	3760	784	783	176								4456
Escherichia coli KTE72 (1182679.3)	Bacteria	2397		3198	3215	542	3235	502	501	4786								3977
Escherichia coli KTE73 (1182680.3)	Bacteria	2369		3001	3014	497	3038	456	455	4604	33							3794
Escherichia coli KTE74 (1182681.3)	Bacteria	2521		2986	2972	613	3176	563	562	4866								3997
Escherichia coli KTE75 (1182682.3)	Bacteria	2763		3499	3511	682	3528	641	640	5201								4332
Escherichia coli KTE76 (1182683.3)	Bacteria	2358		2947	2961	436, 4646	2979	392	391	4681								3837
Escherichia coli KTE77 (1182684.3)	Bacteria	2724		3328	3339	885	3360	846	845	177								4063
Escherichia coli KTE78 (1182685.3)	Bacteria	2671		3246	3260	937	3277	890	889	165								4034
Escherichia coli KTE79 (1182686.3)	Bacteria	4193		141	155	2456	172	2410	2409	1682								922
Escherichia coli KTE8 (1169328.3)	Bacteria	2413		2970	2986	558	3010	517	516	4638								3872
Escherichia coli KTE80 (1182687.3)	Bacteria	2369		2983	2995	403	3016	362	361	4713								3832
Escherichia coli KTE81 (1182688.3)	Bacteria	2811		3404	3417	1126	3437	1087	1086	416								4134
Escherichia coli KTE82 (1169363.3)	Bacteria	2679		3281	3294	597	3313	556	555	4737								3986
Escherichia coli KTE83 (1182689.3)	Bacteria	2579		3185	3196	425	3216	384	383	4771								4008
Escherichia coli KTE84 (1182690.3)	Bacteria	2687		3266	3282	991	3302	948	947	361								3990
Escherichia coli KTE85 (1169364.3)	Bacteria	2283		2911	2927	450, 4721	2951	407	406	4588								3716
Escherichia coli KTE86 (1182691.3)	Bacteria	2562		3155	3172	639	3191	599	598	4812								4057
Escherichia coli KTE87 (1182692.3)	Bacteria	2842		3409	3420	1021	3442	981	980	82								4273
Escherichia coli KTE88 (1169366.3)	Bacteria	2051		2639	2656	324	2675	284	283	4188								3435
Escherichia coli KTE89 (1182693.3)	Bacteria	2176		2766	2783	281	2803	241	240	4418								3659
Escherichia coli KTE9 (1169329.3)	Bacteria	2964		3587	3600	1109	3616	1064	1063	414								4336
Escherichia coli KTE90 (1169367.3)	Bacteria	2573		3159	3175	693	3196	650	649	4647								3903
Escherichia coli KTE91 (1182694.3)	Bacteria	2268		2891	2904	432	2925	389	388	4458								3718
Escherichia coli KTE93 (1182696.3)	Bacteria	2514		3111	3128	587	3148	547	546	4739								3983
Escherichia coli KTE94 (1169368.3)	Bacteria	2396		3076	3087	593	3108	553	552	4647								3872
Escherichia coli KTE95 (1169369.3)	Bacteria	2388		3111	3123	471	3143	431	430	4569								3814
Escherichia coli KTE96 (1182697.3)	Bacteria	245		766	778	2941	792	2901	2900	2266								1924
Escherichia coli KTE97 (1169370.3)	Bacteria	2129		2666	2677	369	2699	329	328	4287								3450
Escherichia coli KTE98 (1182698.3)	Bacteria	2992		2376, 313	2364	4795	2344	4845	4846	197						303		1538
Escherichia coli KTE99 (1169371.3)	Bacteria	2285		2875	2886	564	2908	524	523	4536								3719
Escherichia coli LCT-EC106 (1163386.3)	Bacteria	154		716	727	4578	749	4538	4537	2196								2856
Escherichia coli LCT-EC52 (1258567.3)	Bacteria	158		727	738	2805	760	2764	2763	2383								1597
Escherichia coli LCT-EC59 (1258580.3)	Bacteria	198		764	775	3125	797	3084	3083	2416								1632
Escherichia coli LF82 (591946.4)	Bacteria	2185		2767	2778	427	2802	387	386	4335								3530
Escherichia coli LT-68 (670890.3)	Bacteria	3308		2236	2223	4432	2205	4388	4387	3663								1265
Escherichia coli M605 (656417.3)	Bacteria	2824		3509	3528	587	3547	539	538	5363								4326
Escherichia coli M718 (656419.3)	Bacteria	2908		3586	3598	651	3621	608	607	5413								4447
Escherichia coli M863 (656420.3)	Bacteria	621		1928	1939	3639	1962	3591	3590	3178								2670
Escherichia coli M919 (656421.3)	Bacteria	4411		2516	2529	1044	2549	1005	1004	316								3313
Escherichia coli MA6 (1005557.3)	Bacteria	3251		3851	3864	929	3888	885	884	148								4611
Escherichia coli MP020940.1 (1116140.3)	Bacteria	2641		3378	3391	637	3412	593	592	4865								4124
Escherichia coli MP020980.1 (1125638.3)	Bacteria	172		3460	3475	980	3497	940	939	5260								4308
Escherichia coli MP020980.2 (1116139.3)	Bacteria	2909		3506	3520	924	3542	885	884	149								4322
Escherichia coli MP021017.1 (1116057.3)	Bacteria	2624		3366	3378	529	3398	569	570	4924								4117
Escherichia coli MP021017.10 (1116064.3)	Bacteria	1116		3364	3377	691	3397	651	650	4936								4169
Escherichia coli MP021017.11 (1116065.3)	Bacteria	2423		3133	3146	472	3167	432	431	4734								3956
Escherichia coli MP021017.12 (1116111.3)	Bacteria	2129		2728	2741	367	2761	328	327	4239								3511
Escherichia coli MP021017.2 (1116058.3)	Bacteria	2593		3313	3326	674	3347	634	633	4910								4133
Escherichia coli MP021017.3 (1116059.3)	Bacteria	2569		3322	3335	636	3356	597	596	4888								4099
Escherichia coli MP021017.4 (1116060.3)	Bacteria	2533		3239	3252	574	3274	534	533	4848								4017
Escherichia coli MP021017.5 (1116061.3)	Bacteria	2443		3069	3082	382	3102	343	342	4666								3886
Escherichia coli MP021017.6 (1116062.3)	Bacteria	2480		3145	3158	491	3177	451	450	4731								3947
Escherichia coli MP021017.9 (1116063.3)	Bacteria	2384		3123	3136	502	3156	463	462	4726								3910
Escherichia coli MP021552.11 (1116134.3)	Bacteria	2812		3388	3401	854	3422	814	813	4790								4108
Escherichia coli MP021552.12 (1116135.3)	Bacteria	2512		3145	3158	557	3179	516	515	4728								3931
Escherichia coli MP021552.7 (1116132.3)	Bacteria	3076		3684	3697	1091	3718	1051	1050	5276								4510
Escherichia coli MP021552.8 (1116133.3)	Bacteria	2484		3190	3203	508	3224	467	466	4792								3949
Escherichia coli MP021561.2 (1116136.3)	Bacteria	2817		3524	3538	944	3561	903	902	178								4265
Escherichia coli MP021561.3 (1116137.3)	Bacteria	2811		3389	3395	1055	3467	1012	1011	5085								4359
Escherichia coli MP021566.1 (1116138.3)	Bacteria	2959		3636	3650	903	3669	862	861	219								4357
Escherichia coli MS 107-1 (679207.4)	Bacteria	4093, 4094		828	813	3181	791	3225	3226	1542								339
Escherichia coli MS 115-1 (749537.3)	Bacteria	2436		4818	3831	1863	3811	1904	1905	4220								623
Escherichia coli MS 116-1 (749538.3)	Bacteria	3285		3639	3680	1393, 2810	3700	1434	1435	2473								384
Escherichia coli MS 119-7 (679206.4)	Bacteria	2374, 2375		343	351	104	373	147	148	1028								2496
Escherichia coli MS 124-1 (679205.4)	Bacteria	4937, 4938		3012	3025	149	3046	108	107	1102	5751							4447
Escherichia coli MS 145-7 (679204.3)	Bacteria	183		2373	2378	1957	2400	2001	2002	4063								1886
Escherichia coli MS 146-1 (749540.3)	Bacteria	802		28	1830	3762	1811	3721	3720	3057								2416
Escherichia coli MS 175-1 (749544.3)	Bacteria	1606								3439								2512
Escherichia coli MS 182-1 (749545.3)	Bacteria	4058		3158	1993	2220	1369	2177	2176	659	4523							4632
Escherichia coli MS 185-1 (749546.3)	Bacteria	2933		3152	3140	3554	3119	3512	3511	100								3995
Escherichia coli MS 187-1 (749547.3)	Bacteria	2585		3333	3346	2463	3365	2507	2508	1530								3131
Escherichia coli MS 196-1 (749548.3)	Bacteria	2219		923	909	2610	2874	2651	2652	3721								1258
Escherichia coli MS 198-1 (749549.3)	Bacteria	1880		4730	3502	4317	2189	4275	4274	3561								2798
Escherichia coli MS 200-1 (749550.3)	Bacteria	1787		717	733	4891	757	4932	4933	3316								3085
Escherichia coli MS 21-1 (749527.3)	Bacteria	143		1341	2514	1899	1213	1316	1315	5089								1378
Escherichia coli MS 45-1 (749528.3)	Bacteria	2550		1289	1277	3615	1760	3657	3658	3509								3053
Escherichia coli MS 69-1 (749531.3)	Bacteria	1994		5034	5261	2803	5242	4166	4167	3246								703
Escherichia coli MS 78-1 (749532.3)	Bacteria	3433		1118	537	4732	746	4775	4776	899								4027
Escherichia coli MS 79-10 (796392.4)	Bacteria	2138		1878	1532	675	1553	632	631	1655								1158
Escherichia coli MS 84-1 (749533.3)	Bacteria	358		4141	4129	1354	4109	1395	1396	3785	1957, 1959							5113
Escherichia coli MS 85-1 (679202.3)	Bacteria	2522		1152	1164	1769	1185	1729	1728	2351	4534							2059
Escherichia coli N1 (1005567.3)	Bacteria	2295		2894	2897	488	2922	445	444	4340								3618
Escherichia coli NA114 (1033813.3)	Bacteria	2260		2816	2833	424	2851	385	384	4424								3611
Escherichia coli NC101 (753642.3)	Bacteria	2938		394	376	1189	356	1230	1231	3882								4480
Escherichia coli NCCP15647 (1169663.3)	Bacteria	2747		2155	2141	4691	2121	4649	4648	679								3258
Escherichia coli NCCP15657 (1169863.3)	Bacteria	1965		2548	2562	3785	2582	3742	3741	405						207		1785
Escherichia coli NCCP15658 (1169862.3)	Bacteria	2965		3587	3600	502	3624	459	458	5155								4321
Escherichia coli NE037 (1005484.3)	Bacteria	3225		3848	3861	806	3885	762	761	5423								4588
Escherichia coli NE098 (1005486.3)	Bacteria	2934		3601	3614	650	3637	605	604	5164								4340
Escherichia coli NE1487 (1005485.3)	Bacteria	3246		3850	3863	785	3887	742	741	1								4591
Escherichia coli Nissle 1917 (316435.3)	Bacteria	4424		249	260	3263	1506	3222	3221	2718								723
Escherichia coli O08 (1227814.3)	Bacteria	2135		2747	2759	422	2779	380	379	4234								3457
Escherichia coli O10:K5(L):H4 str. ATCC 23506 (1246623.3)	Bacteria	1572		3564	3577	243	3598	203	202	599								3151
Escherichia coli O103:H2 str. 12009 (585395.4)	Bacteria	2749		3461, 5610	3475	444	3496	401	400	5213						5322		4380
Escherichia coli O103:H2 str. CVM9450 (1165941.3)	Bacteria	2791		124	136	425	157	468	469	1380						4893		3587
Escherichia coli O103:H25 str. CVM9340 (1165940.3)	Bacteria	677		154	142	531	122	488	487	2131								311
Escherichia coli O103:H25 str. NIPH-11060424 (1101440.4)	Bacteria	2278, 2279		3013	3025	444	3044	402	401	4565								3842
Escherichia coli O104:H4 str. 01-09591 (1042803.5)	Bacteria	2386		3009	3022	460	3048	417	416	4717								3851
Escherichia coli O104:H4 str. 04-8351 (1048265.3)	Bacteria	1453		2137	2150	4452	2172	4408	4407	3739								2944
Escherichia coli O104:H4 str. 09-7901 (1048266.3)	Bacteria	2866		3548	3562	882	3584	838	837	152								4361
Escherichia coli O104:H4 str. 11-02030 (1240768.3)	Bacteria	443		1069	1083	3755	1107	3709	3708	2992								1902
Escherichia coli O104:H4 str. 11-02033-1 (1240769.3)	Bacteria	5406		802	816	3790	839	3745	3744	2953								2064
Escherichia coli O104:H4 str. 11-02092 (1240770.3)	Bacteria	3849		4477	4491	2543	4515	2497	2496	1471								5311
Escherichia coli O104:H4 str. 11-02093 (1240771.3)	Bacteria	4582		5208	5222	2713	5245	2667	2666	1950								841
Escherichia coli O104:H4 str. 11-02281 (1240772.3)	Bacteria	5281		665	679	3814	703	3768	3767	3031								1501
Escherichia coli O104:H4 str. 11-02318 (1240773.3)	Bacteria	1464		2088	2102	4569	2125	4523	4522	3808								2925
Escherichia coli O104:H4 str. 11-02913 (1240774.3)	Bacteria	4964		430	444	2933	468	2888	2887	2171								1267
Escherichia coli O104:H4 str. 11-03439 (1240775.3)	Bacteria	4615		5242	5256	2490	5279	2445	2444	1731								646
Escherichia coli O104:H4 str. 11-03943 (1240777.3)	Bacteria	4940		347	361	3460	385	3414	3413	2312								1184
Escherichia coli O104:H4 str. 11-04080 (1240776.3)	Bacteria	4953		345	359	3083	383	3037	3036	2321								1182
Escherichia coli O104:H4 str. 11-3677 (1048334.3)	Bacteria	2948		3570	3584	800	3608	757	756	58								4380
Escherichia coli O104:H4 str. 11-4404 (1068614.3)	Bacteria	763		1380	1394	3781	1417	3736	3735	3038								2191
Escherichia coli O104:H4 str. 11-4522 (1068615.3)	Bacteria	786		1404	1418	3787	1441	3743	3742	3044								2212
Escherichia coli O104:H4 str. 11-4623 (1068616.3)	Bacteria	1514		2133	2147	4541	2171	4496	4495	3794								2947
Escherichia coli O104:H4 str. 11-4632 C1 (1068617.3)	Bacteria	4300		4917	4931	2161	4954	2116	2115	1418								572
Escherichia coli O104:H4 str. 11-4632 C2 (1068618.3)	Bacteria	4303		4919	4933	2163	4956	2118	2117	1414								568
Escherichia coli O104:H4 str. 11-4632 C3 (1068619.3)	Bacteria	752		1369	1381	3782	1405	3738	3737	3035								2192
Escherichia coli O104:H4 str. 11-4632 C4 (1068620.3)	Bacteria	2410		3031	3045	266	3069	223	222	4698								3851
Escherichia coli O104:H4 str. 11-4632 C5 (1068621.3)	Bacteria	4326		4943	4957	2173	4981	2129	2128	1429								571
Escherichia coli O104:H4 str. 2009EL-2050 (1134782.3)	Bacteria	1804		1197	1183	3997	1160	4044	4045	4740								363
Escherichia coli O104:H4 str. 2009EL-2071 (1133853.3)	Bacteria	1805		1181	1167	4073	1144	4117	4118	4814								350
Escherichia coli O104:H4 str. 2011C-3493 (1133852.3)	Bacteria	1819		1195	1181	4012	1158	4058	4059	4768								351
Escherichia coli O104:H4 str. C227-11 (1038927.9)	Bacteria	478		5707	5723	1526	5746	1479	1478									5419
Escherichia coli O104:H4 str. C227-11 (1048254.3)	Bacteria	1083		1701	1715	4102	1738	4058	4057	3353								2511
Escherichia coli O104:H4 str. C236-11 (1048256.3)	Bacteria	2963		3578	3592	802	3615	759	758	58								4391
Escherichia coli O104:H4 str. Ec11-4984 (1240761.3)	Bacteria	1083		1709	1723	4152	1746	4106	4105	3393								2530
Escherichia coli O104:H4 str. Ec11-4986 (1240762.3)	Bacteria	1939		2563	2577	5011	2600	4965	4964	4252								3385
Escherichia coli O104:H4 str. Ec11-4987 (1240763.3)	Bacteria	771		1395	1409	3843	1432	3797	3796	3087								2223
Escherichia coli O104:H4 str. Ec11-4988 (1240764.3)	Bacteria	2383		3009	3023	234	3047	188	187	4709								3832
Escherichia coli O104:H4 str. Ec11-5536 (1068623.3)	Bacteria	2927		3546	3560	802	3584	758	757	60								4360
Escherichia coli O104:H4 str. Ec11-5537 (1068624.3)	Bacteria	2933		3549	3563	801	3586	756	755	61								4360
Escherichia coli O104:H4 str. Ec11-5538 (1068622.3)	Bacteria	1091		1707	1721	4110	1744	4066	4065	3368								2522
Escherichia coli O104:H4 str. Ec11-5603 (1240765.3)	Bacteria	2989		3613	3627	808	3651	763	762	54								4445
Escherichia coli O104:H4 str. Ec11-5604 (1240766.3)	Bacteria	1089		1712	1727	4156	1750	4110	4109	3407								2552
Escherichia coli O104:H4 str. Ec11-6006 (1240767.3)	Bacteria	379		1006	1020	3449	1043	3404	3403	2688								1834
Escherichia coli O104:H4 str. Ec11-9450 (1240758.3)	Bacteria	1102		1710	1724	4139	1748	4093	4092	3404								2530
Escherichia coli O104:H4 str. Ec11-9941 (1240759.3)	Bacteria	371		995	1009	3473	1032	3428	3427	2659								1825
Escherichia coli O104:H4 str. Ec11-9990 (1240760.3)	Bacteria	1378		1998	2014	4411	2037	4366	4365	3654								2827
Escherichia coli O104:H4 str. Ec12-0465 (1240778.3)	Bacteria	2973		3557	3571	799	3595	756	755	65								4384
Escherichia coli O104:H4 str. Ec12-0466 (1240779.3)	Bacteria	1160		1784	1798	4261	1822	4215	4214	3500								2619
Escherichia coli O104:H4 str. GOS1 (1038927.4)	Bacteria	1526		2620	2634	3596	2657	3641	3642	4451								4194
Escherichia coli O104:H4 str. GOS2 (1038927.5)	Bacteria	1231		4086	3420	2326	3443	2281	2280	2533								2012
Escherichia coli O104:H4 str. H112180280 (1042804.3)	Bacteria	2027		4505	4519	3713	4542	3758	3759	4463								3034
Escherichia coli O104:H4 str. H112180282 (1038927.6)	Bacteria	4169		3234	3248	2594	3271	2549	2548	2073								2982
Escherichia coli O104:H4 str. H112180283 (1038927.7)	Bacteria	4191		877	891	4555	914	4510	4509	1278								652
Escherichia coli O104:H4 str. H112180540 (1038927.8)	Bacteria	2510		3764	3778	1080	3801	1125	1126	358								4961
Escherichia coli O104:H4 str. H112180541 (1048765.4)	Bacteria	2214		1092	1078	2581	1055	2626	2627	492								1343
Escherichia coli O104:H4 str. LB226692 (1040638.5)	Bacteria	2437		3081	3096	487	3124	442	441	4830								3941
Escherichia coli O104:H4 str. ON2010 (1136217.3)	Bacteria	2401		3034	3047	459	3070	416	415	4654								3873
Escherichia coli O104:H4 str. ON2011 (1136218.3)	Bacteria	861		242	228	2961	205	3005	3006	3696								4297
Escherichia coli O104:H4 str. TY-2482 (1038844.15)	Bacteria	3047		2643	2658	60	2680	104	105, 106	1232								2208
Escherichia coli O104:H4 str. TY-2482 (1038844.18)	Bacteria	1444		2060	2074	4503	2097	4457	4456	3750								2881
Escherichia coli O111:H- str. 11128 (585396.4)	Bacteria	2965		3607	3620	493	3641	450	449	5259								4427
Escherichia coli O111:H11 str. CFSAN001630 (1232151.3)	Bacteria	3192		3946	5210	5501	5231	5544	5545	212								5849
Escherichia coli O111:H11 str. CVM9534 (1165946.3)	Bacteria	1847		1741	1729	3414	1708	3371	3370	2234								4699
Escherichia coli O111:H11 str. CVM9553 (1165947.3)	Bacteria	620		1654	1642	3558		3601	3602	2240								2891
Escherichia coli O111:H8 str. CFSAN001632 (1232154.3)	Bacteria	3595		3892	3905	408	3926	364	363	2532								1787
Escherichia coli O111:H8 str. CVM9570 (1165945.3)	Bacteria	547		215	772	2027	12	3556	3557	1588								1666
Escherichia coli O111:H8 str. CVM9574 (1165943.3)	Bacteria	2774		241	228	348	207	390	391	2202								3519
Escherichia coli O111:H8 str. CVM9602 (1165942.3)	Bacteria	2547		5019	5006	1151	4985	1109	1108	2078								3324
Escherichia coli O111:H8 str. CVM9634 (1165944.3)	Bacteria	3032		4858	4871	529	4892	571	572	4205								3864
Escherichia coli O113:H21 str. CL-3 (1078029.12)	Bacteria	4425		2292	2297	1284	2318	1242	1241	4507								142
Escherichia coli O121:H19 str. MT#2 (1078031.3)	Bacteria	1181		2403	2415	253	2435	211	210	4352								444
Escherichia coli O127:H27 str. C43/90 (1090929.3)	Bacteria	2213		2817	2830	483	2850	444	443	4373								3605
Escherichia coli O127:H6 str. E2348/69 (574521.7)	Bacteria	2351			3091	408	3109	366	365	4592								3796
Escherichia coli O145:H28 str. 4865/96 (1078035.3)	Bacteria	2076		2951	2963	3496	2986	3455	3454	4650								367
Escherichia coli O157 str. NCCP15738 (1317131.3)	Bacteria	136		883	896	1513	915	1553	1554	4360								2262
Escherichia coli O157 str. NCCP15739 (1317130.3)	Bacteria	2484		454	467	1179	488	1134	1133	3133								861
Escherichia coli O157:H- str. 493-89 (926027.3)	Bacteria	842		1487	1500	3526	1523	3483	3482	3055								2194
Escherichia coli O157:H- str. H 2687 (926028.3)	Bacteria	926		1571	1584	3562	1607	3519	3518	3118								2278
Escherichia coli O157:H7 (83334.1)	Bacteria	3039		3613	3622	575	3642	534	533	5121								4290
Escherichia coli O157:H7 EDL933 (155864.1)	Bacteria	3044		3623	3636	494	3657	453	452	5104								4327
Escherichia coli O157:H7 EDL933 (155864.8)	Bacteria	2931		3540	3553	501	3576	456	455	5088								4271
Escherichia coli O157:H7 str. 1044 (997824.3)	Bacteria	2165		4575	4562	3580	4538	3536	3535	981								5464
Escherichia coli O157:H7 str. 1125 (997825.3)	Bacteria	4416		2457	2470	842	2494	885	886	1386								1653
Escherichia coli O157:H7 str. EC1212 (941435.3)	Bacteria	1189		4082	4095	108	4119	65	64	2128								2970
Escherichia coli O157:H7 str. EC4009 (702430.3)	Bacteria	4482		2444	2431	2145	2407	2100	2099	1859								1567
Escherichia coli O157:H7 str. EC4024 (444454.5)	Bacteria	1965		2660	2673	4974	2696	4927	4926	4226								3398, 761
Escherichia coli O157:H7 str. EC4042 (444449.5)	Bacteria	1426		2121	2134	5311	2157	5267	5266	3680								2853
Escherichia coli O157:H7 str. EC4045 (444448.5)	Bacteria	188		876	889	3186	912	3143	3142	2438								1605
Escherichia coli O157:H7 str. EC4076 (444453.5)	Bacteria	1535		357	370	528	393	4552	4551	2075								1137
Escherichia coli O157:H7 str. EC4084 (702432.3)	Bacteria	3478, 3479		2652	2638, 2639	1103	4988	5055	5056	2795								2159
Escherichia coli O157:H7 str. EC4113 (444452.5)	Bacteria	3475		2895	2881	998	3916	2848	2847									205
Escherichia coli O157:H7 str. EC4115 (444450.8)	Bacteria	3278		3963	3976	648	3999	605	604	5516								4687
Escherichia coli O157:H7 str. EC4127 (702433.3)	Bacteria	246		2031	2044	1213	2067	1371	1372	2371								2564
Escherichia coli O157:H7 str. EC4191 (702434.4)	Bacteria	3759		2839	2826	1675	2802	1630	1629	3163								5068
Escherichia coli O157:H7 str. EC4192 (702431.3)	Bacteria	1074		919	906	1630	882	1586	1585	2777								2902
Escherichia coli O157:H7 str. EC4196 (444451.5)	Bacteria	848		2337		4612	5016	3810	3811									379
Escherichia coli O157:H7 str. EC4206 (444447.5)	Bacteria	320		1022	1035	3360	1062	3313	3312	2604								1768
Escherichia coli O157:H7 str. EC4401 (478004.5)	Bacteria	4361		2288	5043	1356	5067	3636	3635	2127								163
Escherichia coli O157:H7 str. EC4486 (478005.5)	Bacteria	1815			2844	2390	949	2347	2346	657								128
Escherichia coli O157:H7 str. EC4501 (478006.5)	Bacteria	4178		3264	3251	959	4809, 4810	2096	2095									130
Escherichia coli O157:H7 str. EC508 (478007.5)	Bacteria	3788		2846	5403	846	5098	2977	2976	4425								135
Escherichia coli O157:H7 str. EC536 (702436.3)	Bacteria	2158, 2159		1381	1394	3303	1418	3346	3347	1009								5138
Escherichia coli O157:H7 str. EC869 (478008.5)	Bacteria	4081		3224	3237	1588	3259	1545	1544	190								660
Escherichia coli O157:H7 str. FRIK2000 (637388.3)	Bacteria	431		3163	3176	984	3198	941	940	2403								1851
Escherichia coli O157:H7 str. FRIK966 (570506.3)	Bacteria	4901		2558	2545	2225	2522	2268	2269	1319								169
Escherichia coli O157:H7 str. G5101 (926026.3)	Bacteria	800		1432	1446	3479	1470	3436	3435	3026								2222
Escherichia coli O157:H7 str. H093800014 (1240385.3)	Bacteria	1621		1257	1270	1071	1294	1027	1026	744								444
Escherichia coli O157:H7 str. LSU-61 (926032.3)	Bacteria	883		1501	1515	3588	1538	3545	3544	3069								2265
Escherichia coli O157:H7 str. Sakai (386585.9)	Bacteria	3173		3784	3797	601	3820	557	556	5375								4513
Escherichia coli O157:H7 str. TW14359 (544404.4)	Bacteria	3081		3767	3780	513	3803	470	469	5328								4497
Escherichia coli O157:H7 str. TW14588 (502346.5)	Bacteria	4342		3642	3629	711	3607	755	756	1493								2330
Escherichia coli O25b:H4-ST131 str. EC958 (941322.6)	Bacteria	2518		3067	3083	589	3101	550	549	4717								3921
Escherichia coli O26:H11 str. 11368 (573235.3)	Bacteria	3133		3918	3932	485	3953	442	441	5505								4670
Escherichia coli O26:H11 str. CFSAN001629 (1232150.3)	Bacteria	2112		5228	5216	1082	5195	1126	1127	2940								1840
Escherichia coli O26:H11 str. CVM10021 (1165950.3)	Bacteria	5081		2607	2619	1027	2639	1070	1071	2340								3337
Escherichia coli O26:H11 str. CVM10026 (1165951.3)	Bacteria	1275		4806	4818	1160	4839	2842	2843	2594								1806
Escherichia coli O26:H11 str. CVM10030 (1165952.3)	Bacteria	2437		4356	4344	1190	4324	1146	1145	1495								2681
Escherichia coli O26:H11 str. CVM10224 (1165953.3)	Bacteria	3188		3865	3853	1114	3833	1071	1070	2915								1366
Escherichia coli O26:H11 str. CVM9942 (1165949.3)	Bacteria	3276		2682	2695	1753	2715	1796	1797	2487								3452
Escherichia coli O26:H11 str. CVM9952 (1163738.3)	Bacteria	2605		4107	4119	460	3595	417	416	2703								1574
Escherichia coli O32:H37 str. P4 (1167694.3)	Bacteria	398		2524	2510	3016	2490	3056	3057	1599								2824
Escherichia coli O45:H2 str. 03-EN-705 (1078033.4)	Bacteria	3226		2674, 3912	2662	2882	2641	2840	2839	3794						3902		582
Escherichia coli O5:K4(L):H4 str. ATCC 23502 (1268238.3)	Bacteria	4075		3257	456	561	436	604	605	3061								910
Escherichia coli O55:H7 str. 3256-97 (926029.3)	Bacteria	781		1503	1515	2168	1536	2125	2124	3228								2400
Escherichia coli O55:H7 str. CB9615 (701177.3)	Bacteria	2717		3431	3445	553	3466	509	508	4995								4192
Escherichia coli O55:H7 str. USDA 5905 (926030.3)	Bacteria	456		1290	1302	2347	1324	2304	2303	2983								2056
Escherichia coli O7:K1 str. CE10 (1072459.4)	Bacteria	2560		3221	3240	426	3260	378	377	4940								4048
Escherichia coli O83:H1 str. NRG 857C (685038.3)	Bacteria	2211		2755	2767	420	2790	380	379	4322								3513
Escherichia coli O91 (1055539.4)	Bacteria	395		635	647	2686	668	2643	2642	2927								1842
Escherichia coli O91:H21 str. B2F1 (1078030.10)	Bacteria	4162		1459	1470	554	1490	512	511	3188								1135
Escherichia coli OK1180 (670904.4)	Bacteria	4178		841	854	2712	875	2754	2755	4619								2017
Escherichia coli OK1357 (670905.4)	Bacteria					1704		1746	1747	3474								2753
Escherichia coli ONT:H33 str. C48/93 (1090930.3)	Bacteria	2237		2744	2757	451	2777	411	410	4308								3570
Escherichia coli P0298942.1 (1116141.3)	Bacteria	2605		3208	3225	642	3244	598	597	4844								4088
Escherichia coli P0298942.10 (1116147.3)	Bacteria	2710		3323	3342	884	3361	839	838	4954								4173
Escherichia coli P0298942.11 (1116148.3)	Bacteria	2694		3292	3303	796	3322	751	750	4926								4153
Escherichia coli P0298942.12 (1116149.3)	Bacteria	2286		2883	2899	459	2918	412	411	4507								3688
Escherichia coli P0298942.14 (1116150.3)	Bacteria	2746		3347	3365	872	3384	825	824	4913								4153
Escherichia coli P0298942.15 (1116151.3)	Bacteria	2698		3300	3316	817	3335	771	770	4878								4104
Escherichia coli P0298942.3 (1125639.3)	Bacteria	2387		2989	3006	474	3025	428	427	4723								3899
Escherichia coli P0298942.4 (1125640.3)	Bacteria	2710		3306	3322	796	3341	751	750	4894								4121
Escherichia coli P0298942.6 (1116143.3)	Bacteria	2658		3255	3272	798	3291	753	752	4858								4087
Escherichia coli P0298942.7 (1116144.3)	Bacteria	2307		2898	2915	460	2934	415	414	4436								3677
Escherichia coli P0299438.10 (1116045.3)	Bacteria	2426		3049	3060	477	3080	437	436	4598								3806
Escherichia coli P0299438.11 (1116046.3)	Bacteria	2330		2966	2980	456	3000	411	410	4570								3764
Escherichia coli P0299438.2 (1116152.3)	Bacteria	2193		2859	2872	1263	2892	1222	1221	4363								3568
Escherichia coli P0299438.3 (1116038.3)	Bacteria	2391		3025	3039	461	3059	418	417	1891								3798
Escherichia coli P0299438.4 (1116039.3)	Bacteria	2509		3155	3166	519	3186	479	478	4769								3979
Escherichia coli P0299438.5 (1116040.3)	Bacteria	2331		2955	2969	467	2989	424	423	4692								3821
Escherichia coli P0299438.6 (1116041.3)	Bacteria	2318		2939	2953	464	2973	421	420	4551								3745
Escherichia coli P0299438.7 (1116042.3)	Bacteria	2521		3191	3205	619	3225	575	574	4861								4018
Escherichia coli P0299438.8 (1116043.3)	Bacteria	2605		3182	3196	674	3217	631	630	2115								4039
Escherichia coli P0299438.9 (1116044.3)	Bacteria	2278		2893	2906	433	2927	390	389	4415								3633
Escherichia coli P0299483.1 (1125648.3)	Bacteria	2441		3224	3239	662	3259	617	616	4716						65		3987
Escherichia coli P0299483.2 (1125649.3)	Bacteria	2693		3453	3468	903	3488	859	858	4869						291		4151
Escherichia coli P0299483.3 (1125650.3)	Bacteria	2504		3197	3212	733	3232	689	688	4636						4864		3944
Escherichia coli P02997067.6 (1116131.3)	Bacteria	3019		3683	3696	880	3716	836	835	5220								4399
Escherichia coli P0299917.1 (1116047.3)	Bacteria	2819		3514	3527	655	3547	611	610	5157								4406
Escherichia coli P0299917.10 (1116056.3)	Bacteria	3110		3712	3723	1165	3744	1122	1121	5205								4448
Escherichia coli P0299917.2 (1116048.3)	Bacteria	2503		3094	3104	507	3126	464	463	4658								3827
Escherichia coli P0299917.4 (1116050.3)	Bacteria	2424		3118	3126	509	3148	466	465	4691								3900
Escherichia coli P0299917.5 (1116051.3)	Bacteria	2433		3016	3028	459	3048	416	415	4574								3757
Escherichia coli P0299917.6 (1116052.3)	Bacteria	2458		3060	3070	507	3091	464	463	4580								3808
Escherichia coli P0299917.7 (1116053.3)	Bacteria	2436		3041	3050	495	3072	452	451	4571								3799
Escherichia coli P0299917.8 (1116054.3)	Bacteria	3020		3622	3632	1069	3653	1026	1025	5122								4342
Escherichia coli P0299917.9 (1116055.3)	Bacteria	2963		3575	3583	974	3603	930	929	5157								4329
Escherichia coli P0301867.1 (1116066.3)	Bacteria	2666		3454	3465	827	3487	788	787	5192								4241
Escherichia coli P0301867.11 (1116072.3)	Bacteria	2393		3012	3021	578	3043	537	536	4687								3862
Escherichia coli P0301867.13 (1125642.3)	Bacteria	2434		3048	3057	577	3079	538	537	4783								3932
Escherichia coli P0301867.2 (1125641.3)	Bacteria	2388		2991	3000	544	3022	505	504	4665								3853, 4975
Escherichia coli P0301867.3 (1116067.3)	Bacteria	2400		3001	3009	476	3031	436	435	4683								3883
Escherichia coli P0301867.4 (1116068.3)	Bacteria	2674		3280	3289	884	3311	844	843	4927								4112
Escherichia coli P0301867.5 (1116069.3)	Bacteria	2690		3301	3310	840	3332	800	799	4984								4164
Escherichia coli P0301867.7 (1116070.3)	Bacteria	2404		3009	3018	514	3040	474	473	4657								3848
Escherichia coli P0301904.3 (1125647.3)	Bacteria	2487		3153	3167	650	3188	609	608	4774								4017
Escherichia coli P0302293.10 (1116079.3)	Bacteria	2736		3317, 4842	3324	903	3342	860	859	4711						234		4009
Escherichia coli P0302293.2 (1116073.3)	Bacteria	2439		3038, 4777	3046	497	3068	453	452	4657						4767		3895
Escherichia coli P0302293.3 (1116074.3)	Bacteria	2247		2982, 4576	2989	476	3010	433	432	4456						4566		3700
Escherichia coli P0302293.4 (1116075.3)	Bacteria	2627		3370, 5072	3377	761	3399	719	718	4952						5062		4197
Escherichia coli P0302293.6 (1116076.3)	Bacteria	2419		3066, 4683	3073	491	3094	447	446	4562						4672		3801
Escherichia coli P0302293.7 (1125643.3)	Bacteria	2399		3037, 4653	3044	452	3066	410	409	4533						4643		3768
Escherichia coli P0302293.8 (1116077.3)	Bacteria	2599		3270, 4941	3277	739	3298	695	694	4819						4930		4050
Escherichia coli P0302293.9 (1116078.3)	Bacteria	1968		2688, 4611	2695	455	2717	413	412	4492						4601		3450
Escherichia coli P0302308.1 (1116153.3)	Bacteria	3030		3669, 379	3682	1032	3704	990	989	263						369		4544
Escherichia coli P0302308.10 (1116158.3)	Bacteria	2325		2984, 4674	2997	509	3019	467	466	4557						4664		3777
Escherichia coli P0302308.11 (1116159.3)	Bacteria	2420		3060, 4742	3073	517	3095	474	473	4624						4732		3843
Escherichia coli P0302308.12 (1116160.3)	Bacteria	2306		2980, 4686	2993	543	3015	500	499	4566						4676		3737
Escherichia coli P0302308.13 (1116161.3)	Bacteria	2616		3240, 4846	3253	876	3274	834	833	4728						185		3993
Escherichia coli P0302308.14 (1116162.3)	Bacteria	2386		3032, 4721	3045	519	3068	476	475	4605						4711		3834
Escherichia coli P0302308.2 (1116154.3)	Bacteria	2396		3041	3067	444	3089	400	399	4614						4723		3854
Escherichia coli P0302308.3 (1116155.3)	Bacteria	2658		3310, 5010	3323	762	3346	720	719	4893						5000		4061
Escherichia coli P0302308.4 (1116156.3)	Bacteria	2750		12, 3356	3369	1018	3390	976	975	4793						192		4089
Escherichia coli P0302308.5 (1116157.3)	Bacteria	2635		3331, 5016	3344	786	3366	742	741	4895						5006		4116
Escherichia coli P0304777.1 (1116163.3)	Bacteria	2395		3041	3056	391	3075	350	349	4636								3813
Escherichia coli P0304777.10 (1116171.3)	Bacteria	2700		3357	3380	854	3400	813	812	4861								4108
Escherichia coli P0304777.11 (1116172.3)	Bacteria	2637		3319	3338	825	3358	784	783	4863								4061
Escherichia coli P0304777.12 (1116173.3)	Bacteria	2254		2937	2953	439	2972	398	397	4457								3651
Escherichia coli P0304777.13 (1116174.3)	Bacteria	2318		2968	2981	459	3001	418	417	4447								3682
Escherichia coli P0304777.14 (1116175.3)	Bacteria	2576		3270	3283	739	3303	698	697	4790								3990
Escherichia coli P0304777.15 (1116176.3)	Bacteria	2634		3290	3305	779	3325	738	737	4809								4003
Escherichia coli P0304777.2 (1116164.3)	Bacteria	2562		3226	3242	826	3260	785	784	4790								3976
Escherichia coli P0304777.3 (1116165.3)	Bacteria	2599		3299	3314	775	3334	734	733	4815								4019
Escherichia coli P0304777.4 (1116166.3)	Bacteria	2281		2947	2963	441	2983	399	398	4476								3673
Escherichia coli P0304777.7 (1116168.3)	Bacteria	2304		2949	2969	431	2989	389	388	4450								3679
Escherichia coli P0304777.8 (1116169.3)	Bacteria	2178		2791	2807	422	2826	381	380	4266								3496
Escherichia coli P0304777.9 (1116170.3)	Bacteria	2267		2883	2901	446	2921	404	403	4384								3587
Escherichia coli P0304799.3 (1125651.3)	Bacteria	2820		3435	3439	959	3461	916	915	5034, 5035								4271
Escherichia coli P0304816.1 (1116177.3)	Bacteria	2953		3696	3709	649	3731	606	605	5186								4439
Escherichia coli P0304816.10 (1116186.3)	Bacteria	2355		3000	3013	492	3035	449	448	4487								3744
Escherichia coli P0304816.11 (1116187.3)	Bacteria	2790		3414	3427	887	3449	844	843	4842								4135
Escherichia coli P0304816.12 (1116188.3)	Bacteria	2283		2884	2897	450	2919	408	407	4504								3705
Escherichia coli P0304816.13 (1116189.3)	Bacteria	2310		2911	2924	437	2946	394	393	4475								3668
Escherichia coli P0304816.14 (1116190.3)	Bacteria	2712		3283	3296	786	3317	743	742	4775								4040
Escherichia coli P0304816.15 (1116191.3)	Bacteria	2289		2901	2915	459	2937	416	415	4459								3722
Escherichia coli P0304816.2 (1116178.3)	Bacteria	2692		3372	3385	917	3407	874	873	4832								4106
Escherichia coli P0304816.3 (1116179.3)	Bacteria	2375		2949	2962	461	2984	419	418	4486								3748
Escherichia coli P0304816.4 (1116180.3)	Bacteria	2589		3238	3252	810	3274	766	765	4810								3956
Escherichia coli P0304816.5 (1116181.3)	Bacteria	2720		3369	3383	909	3405	866	865	4906								4111
Escherichia coli P0304816.6 (1116182.3)	Bacteria	2761		3372	3386	942	3408	900	899	4904, 4905								4107
Escherichia coli P0304816.7 (1116183.3)	Bacteria	2296		2940	2955	456	2977	413	412	4570								3755
Escherichia coli P0304816.8 (1116184.3)	Bacteria	2275		2845	2859	454	2881	412	411	4462								3620
Escherichia coli P0304816.9 (1116185.3)	Bacteria	2328		2898	2911	484	2933	442	441	4485								3688
Escherichia coli P0305260.1 (1125644.3)	Bacteria	2207		2811	2824	335	2844	295	294	4351								3525
Escherichia coli P0305260.10 (1116084.3)	Bacteria	2299		2935	2948	519	2968	479	478	4447								3699
Escherichia coli P0305260.11 (1116085.3)	Bacteria	2308		2924	2937	536	2957	495	494	4481								3734
Escherichia coli P0305260.12 (1116086.3)	Bacteria	2357		2955	2969	437	2989	397	396	4434								3699
Escherichia coli P0305260.13 (1116087.3)	Bacteria	2331		2956	2969	500	2989	460	459	4457								3683
Escherichia coli P0305260.15 (1116088.3)	Bacteria	2283		2896	2909	535	2929	495	494	4430								3689
Escherichia coli P0305260.2 (1125645.3)	Bacteria	2420		3053	3066	626	3086	587	586	4593								3818
Escherichia coli P0305260.3 (1116192.3)	Bacteria	2326		2959	2972	527	2992	487	486	4456								3699
Escherichia coli P0305260.4 (1116193.3)	Bacteria	2222		2824	2837	437	2857	396	395	4442								3629
Escherichia coli P0305260.5 (1116194.3)	Bacteria	2321		2923	2936	525	2956	485	484	4436								3653
Escherichia coli P0305260.6 (1116080.3)	Bacteria	2253		2870	2883	499	2903	459	458	4390								3615
Escherichia coli P0305260.7 (1116081.3)	Bacteria	2309		2914	2927	507	2947	467	466	4444								3671
Escherichia coli P0305260.8 (1116082.3)	Bacteria	2426		3028	3041	638	3061	598	597	4549								3782
Escherichia coli P0305260.9 (1116083.3)	Bacteria	2284		2884	2897	485	2917	445	444	4426								3645
Escherichia coli p0305293.1 (1116089.3)	Bacteria	2669		3258	3271	624	3293	581	580	5014								4256
Escherichia coli p0305293.10 (1116098.3)	Bacteria	2725		3312	3325	855	3347	811	810	4812								4081
Escherichia coli p0305293.11 (1116099.3)	Bacteria	2663		3236	3249	720	3271	677	676	4757								4005
Escherichia coli p0305293.12 (1116100.3)	Bacteria	2732		3337	3350	776	3372	731	730	4851								4146
Escherichia coli p0305293.14 (1125646.3)	Bacteria	2802		3415	3428	803	3449	759	758	4861								4183
Escherichia coli p0305293.15 (1116102.3)	Bacteria	2305		2944	2957	424	2979	378	377	4553								3775
Escherichia coli p0305293.2 (1116090.3)	Bacteria	2705		3308	3321	789	3342	746	745	4817								4103
Escherichia coli p0305293.3 (1116091.3)	Bacteria	2723		3326	3339	838	3360	795	794	4841								4126
Escherichia coli p0305293.4 (1116092.3)	Bacteria	2710		3301	3314	830	3336	788	787	4799								4066
Escherichia coli p0305293.5 (1116093.3)	Bacteria	2781		3354	3367	858	3389	815	814	4822								4104
Escherichia coli p0305293.6 (1116094.3)	Bacteria	2224		2796	2809	413	2830	378	377	4247								3537
Escherichia coli p0305293.7 (1116095.3)	Bacteria	2677		3278	3291	751	3313	708	707	4831								4082
Escherichia coli p0305293.8 (1116096.3)	Bacteria	2785		3391	3404	873	3426	830	829	4913								4167
Escherichia coli p0305293.9 (1116097.3)	Bacteria	2241		2802	2815	428	2836	386	385	4279								3569
Escherichia coli P12b (910348.4)	Bacteria	2464		3146	3159	480	3180	441	440	4682								3923
Escherichia coli PA10 (1005494.3)	Bacteria	2970		3663	3676	603	3700	560	559	5188								4382
Escherichia coli PA11 (1051349.3)	Bacteria	2780		3426	3439	644	3463	600	599	4968								4242
Escherichia coli PA13 (1051350.3)	Bacteria	2662		3309	3322	538	3346	494	493	4822								3976
Escherichia coli PA14 (1005495.3)	Bacteria	2961		3598	3611	640	3635	596	595	5112								4318
Escherichia coli PA15 (1005496.3)	Bacteria	3068		3718	3731	703	3755	659	658	5247								4445
Escherichia coli PA19 (1051351.3)	Bacteria	2756		3393	3406	589	3430	545	544	5014								4121
Escherichia coli PA2 (1005487.3)	Bacteria	2880		3546	3559	655	3583	611	610	5050								4271
Escherichia coli PA22 (1005497.3)	Bacteria	3262		3889	3902	717	3926	674	673	5519								4645
Escherichia coli PA23 (1005498.3)	Bacteria	2857		3522	3535	459	3558	414	413	5077								4256
Escherichia coli PA24 (1005499.3)	Bacteria	2787		3377	3390	544	3414	501	500	4910								4109
Escherichia coli PA25 (1005500.3)	Bacteria	2674		3340	3353	394	3377	350	349	4883								4063
Escherichia coli PA28 (1005501.3)	Bacteria	2901		3555	3568	627	3592	583	582	5131								4282
Escherichia coli PA3 (1005488.3)	Bacteria	2838		3501	3514	590	3538	546	545	5034								4225
Escherichia coli PA31 (1005502.3)	Bacteria	2824		3462	3475	535	3498	492	491	4964								4176
Escherichia coli PA32 (1005503.3)	Bacteria	2876		3519	3532	609	3554	565	564	5020								4230
Escherichia coli PA33 (1005504.3)	Bacteria	2836		3472	3485	549	3507	505	504	4981								4186
Escherichia coli PA34 (1005505.3)	Bacteria	2990		3652	3665	645	3690	601	600	5248								4393
Escherichia coli PA35 (1051352.3)	Bacteria	3128		3795	3808	948	3832	904	903	4017								4487
Escherichia coli PA38 (1005506.3)	Bacteria	2748		3340	3353	527	3376	484	483	4856								4053
Escherichia coli PA4 (1005489.3)	Bacteria	3006		3663	3676	643	3698	599	598	5271								4401
Escherichia coli PA40 (1005508.3)	Bacteria	3339		3947	3960	733	3983	690	689	5519								4682
Escherichia coli PA41 (1005509.3)	Bacteria	2877		3539	3552	593	3576	550	549	5065								4263
Escherichia coli PA42 (1005510.3)	Bacteria	3088		3736	3749	781	3773	737	736	5269								4463
Escherichia coli PA45 (1005511.3)	Bacteria	3118		3725	3738	655	3762	610	609	5288								4464
Escherichia coli PA47 (1005512.3)	Bacteria	2896		3490	3503	687	3527	643	642	3648								4149
Escherichia coli PA48 (1005513.3)	Bacteria	2542		3211	3225	437	3249	394	393	4677								3902
Escherichia coli PA5 (1005490.3)	Bacteria	2831		3470	3483	518	3507	474	473	4987								4192
Escherichia coli PA7 (1005491.3)	Bacteria	4158		4756	4769	1385	4793	1340	1339	625								5537
Escherichia coli PA8 (1005492.3)	Bacteria	3078		3784	3797	843	3821	799	798	5230								4491
Escherichia coli PA9 (1005493.3)	Bacteria	2971		3643	3656	629	3680	586	585	5211								4370
Escherichia coli PCN033 (1001989.3)	Bacteria	2025		2618	2630	391	2648	349	348	4154								3361
Escherichia coli RN587/1 (670899.3)	Bacteria	3823		3191	3175	399	3155	359	358	1717								2488
Escherichia coli S17 (1227813.3)	Bacteria	1969		2572	2586	378		338	337	3988								3278
Escherichia coli S88 (585035.6)	Bacteria	2279		2972	2983	440, 4593	3005	399	398	4645								3798
Escherichia coli SCI-07 (1144302.3)	Bacteria	2141		2733	2744	467	2768	425	424	4254								3502
Escherichia coli SE11 (409438.11)	Bacteria	2574		3193	3207	596	3226	553	552	4645								3908
Escherichia coli SE15 (431946.3)	Bacteria	2126		2674	2690	420	2708	380	379	4215								3431
Escherichia coli SEPT362 (1196033.3)	Bacteria	2291		2853	2864	580	2883	542	541	4452								3681
Escherichia coli SMS-3-5 (439855.10)	Bacteria	2468		3051	3069	661	3090	611	610	4743								3902
Escherichia coli STEC_7v (754082.3)	Bacteria	2506		3264	3275	546	3297	498	497	4753								3990
Escherichia coli STEC_94C (754083.3)	Bacteria	2458		3137	3141	484	3163	440	439	4830								4039
Escherichia coli STEC_B2F1 (754084.3)	Bacteria	2251		2841	2852	293	2872	251	250	4417								3660
Escherichia coli STEC_C165-02 (754085.3)	Bacteria	2807		3434	3446	942	3467	902	901	286								4202
Escherichia coli STEC_DG131-3 (754086.3)	Bacteria	3303		3911	3924	1017	3945	974	973	267								4628
Escherichia coli STEC_EH250 (754087.3)	Bacteria	2653		3255	3269	529	3290	489	488	5022								4099
Escherichia coli STEC_H.1.8 (754088.3)	Bacteria	2705		3406	3417	445	3439	402	401	5100								4188
Escherichia coli STEC_MHI813 (754089.3)	Bacteria	2321		2984	2996	340	3018	299	298	4573								3772
Escherichia coli STEC_O31 (754081.3)	Bacteria	2413		2994	3007	391	3027	345	344	4640	1780							3789
Escherichia coli STEC_S1191 (754090.3)	Bacteria	2920		3611	3623	794	3644	755	754	50								4391
Escherichia coli str. 'clone D i14' (885275.3)	Bacteria	2379		2920	2931	518	2953	478	477	4551								3774
Escherichia coli str. 'clone D i2' (885276.3)	Bacteria	2382		2923	2934	518	2956	478	477	4556								3779
Escherichia coli str. K-12 substr. DH10B (316385.5)	Bacteria	2273			2904	399	2926	358	357	4311								3592
Escherichia coli str. K-12 substr. DH10B (316385.7)	Bacteria	2326		2956	2969	405	2991	365	364	4401								3673
Escherichia coli str. K-12 substr. MDS42 (1110693.3)	Bacteria	1708		2261	2274	344	2293	305	304	3606								2900
Escherichia coli str. K-12 substr. MG1655 (511145.12)	Bacteria	2237		2863	2876	462	2894	422	421	4297								3570
Escherichia coli str. K-12 substr. MG1655 (511145.6)	Bacteria	2221		2846	2859	457	2879	417	416	4275								3553
Escherichia coli str. K-12 substr. MG1655star (879462.4)	Bacteria	2176		2796	2809	441	2829	400	399	4209								3502
Escherichia coli str. K-12 substr. W3110 (316407.9)	Bacteria	2179		2796	2809	442	2829	402	401	4205								3843
Escherichia coli SWW33 (1235805.3)	Bacteria	1911		2934	2923	251	2903	209	208	3768								3428
Escherichia coli TA007 (656429.3)	Bacteria	1125		2542	2529	1819	2510	1775	1774	3630								4207
Escherichia coli TA124 (656435.3)	Bacteria	1873		1680, 549	538	3192	521	3151	3150	1967						1670		2938
Escherichia coli TA143 (656437.3)	Bacteria	2421		3093	3105	529	3125	486	485	4677								3896
Escherichia coli TA206 (656440.3)	Bacteria	2139		2782	2794	321	2816	280	279	4740								3720
Escherichia coli TA271 (656443.3)	Bacteria	2857		3529, 5318	3535	696	3557	651	650	5194						5308		4373
Escherichia coli TA280 (656444.3)	Bacteria	3141		3872	3884	921	3904	878	877	52	2451							4744
Escherichia coli ThroopD (1116001.3)	Bacteria	2616		3528	3542	539	3563	500	499	5162								4338
Escherichia coli TT12B (1005555.3)	Bacteria	3043		3648	3661	784	3685	739	738	5205								4386
Escherichia coli TW00353 (1005564.3)	Bacteria	2558		3138	3151	3398, 636	3171	595	594	4706								3928
Escherichia coli TW06591 (1005515.3)	Bacteria	2748		3413	3426	262	3449	219	218	4951								4144
Escherichia coli TW07793 (869693.3)	Bacteria	1275		1825	1841	4057	1861	4015	4014	3290								2523
Escherichia coli TW07793 (869693.5)	Bacteria	1434		209	225	3554	245	3512	3511	2791								906
Escherichia coli TW07945 (1005516.3)	Bacteria	2842		3500	3513	587	3536	544	543	5060								4220
Escherichia coli TW09098 (1005519.3)	Bacteria	2911		3569	3582	653	3606	610	609	5128								4290
Escherichia coli TW09109 (1005520.3)	Bacteria	3343		4036	4049	706	4073	663	662	5607								4805
Escherichia coli TW10119 (1005522.3)	Bacteria	3418		4211	4224	876	4248	832	831	139								4947
Escherichia coli TW10246 (1005517.3)	Bacteria	3315		4041	4054	984	4078	941	940	246								4786
Escherichia coli TW10509 (656449.3)	Bacteria	1243		584	571	3157	549	3201	3202	3901								4446
Escherichia coli TW10598 (913091.3)	Bacteria	3467		1789	1775	2642	1756	2682	2683	2306								316
Escherichia coli TW10722 (913090.3)	Bacteria	326		558	571	2419	593	2461	2462	951								1356
Escherichia coli TW10828 (913089.3)	Bacteria	1813		3746	3732	336	3714	293	292	669								2685
Escherichia coli TW11039 (1005518.3)	Bacteria	3357		4006	4019	912	4043	868	867	5579								4840
Escherichia coli TW11681 (913088.3)	Bacteria	2774		2006	2016	1374	2037	1413	1414	170								381
Escherichia coli TW14301 (1005526.3)	Bacteria	2842		3432	3446	582	3470	539	538	4962								4154
Escherichia coli TW14425 (913087.3)	Bacteria	3670		2658	2670	1628	2690	1668	1669	2388								1342
Escherichia coli TW15901 (1005562.3)	Bacteria	2464		3065	3077	3292, 466	3096	426	425	4631								3799
Escherichia coli TX1999 (670903.3)	Bacteria	2511		3164	3176	437	3197	396	395	4800								3979
Escherichia coli TY-2482.contig.20110606 (6666666.5522)	Bacteria			4350	4365	865	4385	908	909	1917								3916
Escherichia coli UM146 (869729.3)	Bacteria	1278		595	581	3241	557	3282	3283	4522								3738
Escherichia coli UMN026 (585056.7)	Bacteria	2667		3270	3284	689	3303	647	646	4862								4108
Escherichia coli UMNF18 (1050617.5)	Bacteria	2704		3515	3527	416	3547	377	376	5027								4305
Escherichia coli UMNK88 (696406.3)	Bacteria	2655		3384	3397	484	3417	444	443	4982								4159
Escherichia coli UTI89 (364106.7)	Bacteria	2458		3111	3122	578	3143	537	536	4641								3903
Escherichia coli UTI89 (364106.8)	Bacteria	2459		3111	3122	576	3144	535	534	4640								3904
Escherichia coli W (566546.3)	Bacteria	1480		2938	2924	2340	2903	2383	2384	4634								1998
Escherichia coli W (566546.4)	Bacteria	2332		2941	2953	521	2972	479	478	4460								3688
Escherichia coli W26 (1090926.6)	Bacteria	2503		1902	1887	3115	1867	3077	3076	433								1170
Escherichia coli W3110 (316407.3)	Bacteria	2086		2668	2679	430	2696	392	391	4002								3657
Escherichia coli WV_060327 (562.376)	Bacteria	4073		3575	3592	709	3617	225	226	1842								2788
Escherichia coli WV_060327 (945433.3)	Bacteria	1382		2628	2645	720	2670	526	527	4398								4043
Escherichia coli XH001 (1069495.4)	Bacteria	2324		966	979	1962	1000	2001	2002	1690								3978
Escherichia coli XH140A (1068608.3)	Bacteria	1315		823	2101	2435	2120	2474	2475	1217								3681
Escherichia coli Xuzhou21 (741093.3)	Bacteria	3015		3631	3644	502	3667	458	457	5179								4369
Haloarcula californiae ATCC 33799 (662475.4)	Archaea	1015	3024	1371	1370	1369						3071			3067			3994
Haloarcula vallismortis ATCC 29715 (662477.4)	Archaea	1032	1551	2313	1031, 2312	1033, 2311						1503			1506	1029		783
Klebsiella pneumoniae 1162281 (1037908.3)	Bacteria	2262		669	668	2509	651	2458	2457	343							1564
Klebsiella pneumoniae 1191100241 (1074486.3)	Bacteria	4281, 4282		235	236	2503	2503, 254	3454	3453	2586								4116
Klebsiella pneumoniae 342 (507522.6)	Bacteria	1722		1195	1194	4233	1178	4282	4283	4993								496
Klebsiella pneumoniae 361_1301 (1304920.3)	Bacteria	5114		2290	2291	3313	1732	3262	3261	4240							3910
Klebsiella pneumoniae 500_1420 (1304922.3)	Bacteria	3880		4554	4555	4314	4572	4365	4366	11							307
Klebsiella pneumoniae 540_1460 (1304923.3)	Bacteria	1506		3874	3875	4842	3892	4893	4894	3679							1409
Klebsiella pneumoniae 646_1568 (1304924.3)	Bacteria	4844		3561	3562	1363	3579	1413	1414	2655							793
Klebsiella pneumoniae 700603 (1276653.3)	Bacteria	313		3766	3765	3079	3749	3129	3130									671
Klebsiella pneumoniae ATCC 25955 (1316938.3)	Bacteria	3048		4355	4356	4000	4373	4051	4052	2303							1496
Klebsiella pneumoniae ATCC BAA-1705 (1276652.3)	Bacteria	1216		429	430	2069	447	2018	2017	3451							3318
Klebsiella pneumoniae ATCC BAA-2146 (1263871.3)	Bacteria	2940		3549	3550	671	3567	619	618	5046							4332
Klebsiella pneumoniae DMC0526 (1284796.3)	Bacteria	526		3453	3454	2296	3471	2347	2348	4103							3731
Klebsiella pneumoniae G5-2 (1316939.3)	Bacteria	4772		5037	5038	373	5055	321	320	2248							2996
Klebsiella pneumoniae HSL4 (1294269.3)	Bacteria	1785		335	334	2493, 2494	308	553	552	5539							1428
Klebsiella pneumoniae hvKP1 (1267897.3)	Bacteria	1564	4569	706	707	3788	4567, 724	2313	2314	867							1599
Klebsiella pneumoniae JH1 (1037890.3)	Bacteria	1283		753	752	165	736	115	114	3555							4180
Klebsiella pneumoniae KCTC 2242 (1049565.4)	Bacteria	3198	5080	3732	3733	897	5078	846	845	179							4455
Klebsiella pneumoniae KP-11 (1284834.3)	Bacteria	2509		5052	5051	4125	5034	4073	4072	1279							148
Klebsiella pneumoniae MGH 78578 (272620.3)	Bacteria	2596		3118	3119	410	3135	361	360	4578							3880
Klebsiella pneumoniae NTUH-K2044 (484021.4)	Bacteria	3332		3851	3852	1109	3868	1060	1059	381							4541
Klebsiella pneumoniae PR04 (1279040.3)	Bacteria	1382		905	906	766	924	816	817	2193							1577
Klebsiella pneumoniae subsp. pneumoniae 1084 (1193292.6)	Bacteria	1504	1719	981	980	3875	1721, 963	3926	3927	4614							280
Klebsiella pneumoniae subsp. pneumoniae 12-3578 (1306950.3)	Bacteria	1315		1031	1032	558	1048	608	609									2692
Klebsiella pneumoniae subsp. pneumoniae DSM 30104 (1162296.3)	Bacteria	3093	5056, 5211	3651	3652	907	5054, 5212	856	855	181							4413
Klebsiella pneumoniae subsp. pneumoniae Ecl8 (1226680.3)	Bacteria	3247	5187	3825	3826	917	5185	866	865	181							4556
Klebsiella pneumoniae subsp. pneumoniae HS11286 (1125630.4)	Bacteria	3561		4096	4097	1114	1114, 4114	1064	1063	401							4876
Klebsiella pneumoniae subsp. pneumoniae KPNIH1 (1087440.3)	Bacteria	1130		896	897	1628	1628, 914	1679	1680	4254							2094
Klebsiella pneumoniae subsp. pneumoniae KPNIH10 (1094170.3)	Bacteria	248		1516	1515	475	1498, 475	528	529	3304							1955
Klebsiella pneumoniae subsp. pneumoniae KPNIH11 (1094171.3)	Bacteria	89		1203	1202	780	1185, 780	831	832	3843							1901
Klebsiella pneumoniae subsp. pneumoniae KPNIH12 (1128946.3)	Bacteria	2456		412	411	781	394, 781	832	833	3971							3157
Klebsiella pneumoniae subsp. pneumoniae KPNIH14 (1128948.3)	Bacteria	1890		411	410	140	140, 394	194	195	2942							2251
Klebsiella pneumoniae subsp. pneumoniae KPNIH16 (1128950.3)	Bacteria	88		1637	1636	818	1619, 818	869	870	3227							2127
Klebsiella pneumoniae subsp. pneumoniae KPNIH17 (1128951.3)	Bacteria	101		1560	1561	1133	1133, 1578	1184	1185	3177							2189
Klebsiella pneumoniae subsp. pneumoniae KPNIH18 (1128952.3)	Bacteria	104		932	933	1137	1137, 950	1189	1190	3089							2222
Klebsiella pneumoniae subsp. pneumoniae KPNIH19 (1128953.3)	Bacteria	1657		605	604	139	139	191	192	2091							1047
Klebsiella pneumoniae subsp. pneumoniae KPNIH2 (1087441.3)	Bacteria	88		2855	2856	1064	1064, 2873	1115	1116	3157							1734
Klebsiella pneumoniae subsp. pneumoniae KPNIH20 (1128954.3)	Bacteria	89		1673	1674	786	1690, 786	838	839	3442							2070
Klebsiella pneumoniae subsp. pneumoniae KPNIH21 (1168062.3)	Bacteria	443		3766	3767	908	3784, 908	857	856	2281							1110
Klebsiella pneumoniae subsp. pneumoniae KPNIH22 (1168063.3)	Bacteria	164		318	317	835	300, 835	886	887	2616							3130
Klebsiella pneumoniae subsp. pneumoniae KPNIH23 (1168064.3)	Bacteria	134		381	380	3375	3375, 363	823	822	1351							470
Klebsiella pneumoniae subsp. pneumoniae KPNIH4 (1087443.3)	Bacteria	163		301	300	667	283, 667	718	719	3816							1308
Klebsiella pneumoniae subsp. pneumoniae KPNIH5 (1087444.3)	Bacteria	384		2226	2227	928	2244, 928	979	980	3470							1347
Klebsiella pneumoniae subsp. pneumoniae KPNIH6 (1087445.3)	Bacteria	3428		2573	2574	1017	1017, 2591	1068	1069	4246							1909
Klebsiella pneumoniae subsp. pneumoniae KPNIH7 (1094167.3)	Bacteria	1096		567	568	137	137, 585	188	189	3185							1958
Klebsiella pneumoniae subsp. pneumoniae KPNIH8 (1094168.3)	Bacteria	85		1850	1851	1330	1330, 1868	1279	1278	3305							2202
Klebsiella pneumoniae subsp. pneumoniae KPNIH9 (1094169.3)	Bacteria	88		1550	1551	1121	1121, 1568	1172	1173	3566							2389
Klebsiella pneumoniae subsp. pneumoniae KpQ3 (1226115.3)	Bacteria	1791		1281	1280	4145	1263, 4145	4195	4196	4862							504
Klebsiella pneumoniae subsp. pneumoniae LZ (1177153.3)	Bacteria	2729		4911	4910	1671	4894	1722	1723	141							517
Klebsiella pneumoniae subsp. pneumoniae MGH 78578 (272620.9)	Bacteria	2613		3136	3137	411	3153	361	360	4610							3899
Klebsiella pneumoniae subsp. pneumoniae ST258-490 (1212766.3)	Bacteria	124		2119	2120	1865	1865, 2137	1916	1917	2625							4123
Klebsiella pneumoniae subsp. pneumoniae ST258-K26BO (1185419.3)	Bacteria	2155		1725	1726	627	1743, 627	576	575	898							3777
Klebsiella pneumoniae subsp. pneumoniae ST258-K28BO (1185420.3)	Bacteria	2900		664	665	4712	4712, 682	1722	1721	2671
Klebsiella pneumoniae subsp. pneumoniae ST512-K30BO (1185418.3)	Bacteria	1657		898	899	1362	1362, 916	2584	2583	3948							2868
Klebsiella pneumoniae subsp. pneumoniae WGLW1 (1203544.3)	Bacteria	1637	1884	1099	1098	4049	1081, 1886	4099	4100	4741							324
Klebsiella pneumoniae subsp. pneumoniae WGLW2 (1203545.3)	Bacteria	3209		3741	3742	903	3759	852	851	206							4451
Klebsiella pneumoniae subsp. pneumoniae WGLW5 (1203547.3)	Bacteria	2836		3369	3370	545	3386	495	494	4721							4097
Klebsiella pneumoniae subsp. rhinoscleromatis ATCC 13884 (667127.3)	Bacteria	2213	402	1117	1118	2672	1134, 401	2622	2621	4161							3433
Klebsiella pneumoniae UHKPC 52 (1284814.3)	Bacteria	1867		3310	3311	4010	3328	4061	4062	842							908
Klebsiella pneumoniae UHKPC01 (1284811.3)	Bacteria	5020		5231	5232	385	5249	334	333	921							755
Klebsiella pneumoniae UHKPC04 (1284823.3)	Bacteria	4176		2142	2143	623	2160	674	675	1158							4698
Klebsiella pneumoniae UHKPC05 (1284790.3)	Bacteria	4043		4923	4924	3100	4941	3151	3152	3839							3619
Klebsiella pneumoniae UHKPC09 (1284810.3)	Bacteria	2057		4733	4734	238	4751	289	290	1287							658
Klebsiella pneumoniae UHKPC22 (1284820.3)	Bacteria	2681		4044	4045	4673	4062	4622	4621	3092							4215
Klebsiella pneumoniae UHKPC23 (1284788.3)	Bacteria	4838		726	725	4478	708	4529	4530	3973							2006
Klebsiella pneumoniae UHKPC24 (1284815.3)	Bacteria	5180		3913	3914	1355	3931	1406	1407	900							450
Klebsiella pneumoniae UHKPC26 (1284816.3)	Bacteria	2334		1354	1355	3843	1372	3894	3895	838							525
Klebsiella pneumoniae UHKPC27 (1284813.3)	Bacteria	5016		4818	4817	148	4800	200	201	3504							2305
Klebsiella pneumoniae UHKPC29 (1284821.3)	Bacteria	4761		1568	1569	3749	1586	3800	3801	3939							681
Klebsiella pneumoniae UHKPC32 (1284822.3)	Bacteria	5266		3227	3228	2992	3245	3043	3044	836							870
Klebsiella pneumoniae UHKPC40 (1284787.3)	Bacteria	2181		3827	3828	848	3845	899	900	3321							2271
Klebsiella pneumoniae UHKPC45 (1284819.3)	Bacteria	4528		4319	4320	2658	4337	2607	2606	2968							5489
Klebsiella pneumoniae UHKPC48 (1284801.3)	Bacteria	1975		3955	3956	4431	3973	4380	4379	2760							2682
Klebsiella pneumoniae UHKPC57 (1284817.3)	Bacteria	3166		1897	1898	2022	1915	2073	2074	3784	3299						5030
Klebsiella pneumoniae UHKPC81 (1284812.3)	Bacteria	597		932	931	3949	914	4000	4001	757							1759
Klebsiella pneumoniae VAKPC252 (1284824.3)	Bacteria	4023		3847	3846	2152	3829	2101	2100	2612							1729
Klebsiella pneumoniae VAKPC254 (1284825.3)	Bacteria	1907		3727	3728	4785	3745	4836	4837	821							2687
Klebsiella pneumoniae VAKPC269 (1284826.3)	Bacteria	1540		284	285	4179	302	4230	4231	135							2179
Klebsiella pneumoniae VAKPC270 (1284829.3)	Bacteria	4140		811	810	649	793	598	597	4050							1877
Klebsiella pneumoniae VAKPC276 (1284830.3)	Bacteria	4146		3599	3600	554	3617	605	606	4056							2094
Klebsiella pneumoniae VAKPC278 (1284827.3)	Bacteria	4744		3297	3296	4482	3279	4533	4534	1409							1993
Klebsiella pneumoniae VAKPC280 (1284828.3)	Bacteria	4783		4582	4583	4198	4600	4249	4250	1277							4339
Klebsiella pneumoniae VAKPC297 (1284831.3)	Bacteria	713		4075	4076	3243	4093	3294	3295	3624							4210
Klebsiella pneumoniae VAKPC309 (1284832.3)	Bacteria	5256		1961	1962	549	1979	498	497	2060							4391
Mycobacterium avium subsp. paratuberculosis JQ5 (1051629.3)	Bacteria	3683
Mycobacterium avium subsp. paratuberculosis JQ6 (1112208.3)	Bacteria	3823
Mycobacterium avium subsp. paratuberculosis K-10 (262316.17)	Bacteria	478
Mycobacterium avium subsp. paratuberculosis MAP4 (1199187.3)	Bacteria	3515
Mycobacterium avium subsp. paratuberculosis S397 (1010838.3)	Bacteria	3417
Mycobacterium avium subsp. paratuberculosis S5 (1247747.5)	Bacteria	534
Mycobacterium avium subsp. paratuberculosis str. k10 (262316.1)	Bacteria	449
Mycobacterium smegmatis JS623 (710686.3)	Bacteria	5972						6137	3413									230
Mycobacterium smegmatis str. MC2 155 (246196.1)	Bacteria	6067						6273										429
Mycobacterium smegmatis str. MC2 155 (246196.19)	Bacteria	5943						6148										433
Mycobacterium tuberculosis (1138877.3)	Bacteria	4005
Mycobacterium tuberculosis (1773.31)	Bacteria	1413
Mycobacterium tuberculosis 02_1987 (515616.3)	Bacteria	3766
Mycobacterium tuberculosis 210 (164513.4)	Bacteria	879
Mycobacterium tuberculosis 94_M4241A (515615.3)	Bacteria	3843
Mycobacterium tuberculosis '98-R604 INH-RIF-EM' (555461.3)	Bacteria	4296
Mycobacterium tuberculosis BTB05-552 (882099.3)	Bacteria	3965
Mycobacterium tuberculosis BTB05-559 (882100.3)	Bacteria	3957
Mycobacterium tuberculosis C (348776.4)	Bacteria	3508
Mycobacterium tuberculosis CAS/NITR204 (1310114.3)	Bacteria	5292
Mycobacterium tuberculosis CCDC5079 (443149.4)	Bacteria	4093
Mycobacterium tuberculosis CCDC5180 (443150.4)	Bacteria	4008
Mycobacterium tuberculosis CDC1551 (83331.1)	Bacteria	3849
Mycobacterium tuberculosis CDC1551 (83331.22)	Bacteria	4054
Mycobacterium tuberculosis CDC1551A (911237.3)	Bacteria	3705
Mycobacterium tuberculosis CPHL_A (611303.3)	Bacteria	1016
Mycobacterium tuberculosis CTRI-2 (707235.4)	Bacteria	3951
Mycobacterium tuberculosis CTRI-4 (707237.3)	Bacteria	3788
Mycobacterium tuberculosis EAI/OSDD271 (1322343.3)	Bacteria	4292, 4293
Mycobacterium tuberculosis EAI5/NITR206 (1310115.3)	Bacteria	4079
Mycobacterium tuberculosis EAS054 (520140.3)	Bacteria	4438
Mycobacterium tuberculosis F11 (336982.3)	Bacteria	3827
Mycobacterium tuberculosis F11 (336982.7)	Bacteria	4044
Mycobacterium tuberculosis GM 1503 (537209.3)	Bacteria	3897
Mycobacterium tuberculosis H37Ra (419947.3)	Bacteria	3642
Mycobacterium tuberculosis H37Ra (419947.8)	Bacteria	4070
Mycobacterium tuberculosis H37Ra [WGS] (419947.9)	Bacteria	1766
Mycobacterium tuberculosis H37Rv (83332.1)	Bacteria	3612
Mycobacterium tuberculosis H37Rv (83332.12)	Bacteria	4026
Mycobacterium tuberculosis H37Rv (83332.58)	Bacteria	4013
Mycobacterium tuberculosis H37RvAE (757417.4)	Bacteria	4008
Mycobacterium tuberculosis H37RvCO (757419.3)	Bacteria	4015
Mycobacterium tuberculosis H37RvHA (757420.3)	Bacteria	4006
Mycobacterium tuberculosis H37RvJO (757422.3)	Bacteria	4003
Mycobacterium tuberculosis H37RvLP (757421.3)	Bacteria	4012
Mycobacterium tuberculosis H37RvMA (757418.3)	Bacteria	4009
Mycobacterium tuberculosis HN878 (747367.3)	Bacteria	4003
Mycobacterium tuberculosis K85 (611304.3)	Bacteria	1221
Mycobacterium tuberculosis KZN 1435 (478434.4)	Bacteria	4037
Mycobacterium tuberculosis KZN 4207 (478433.3)	Bacteria	4076
Mycobacterium tuberculosis KZN 4207 (478433.4)	Bacteria	3936
Mycobacterium tuberculosis KZN 605 (478435.3)	Bacteria	1638
Mycobacterium tuberculosis KZN R506 (663886.3)	Bacteria	4092
Mycobacterium tuberculosis KZN V2475 (663887.3)	Bacteria	4085
Mycobacterium tuberculosis NA-A0008 (1200347.3)	Bacteria	3006
Mycobacterium tuberculosis NA-A0009 (1200348.3)	Bacteria	2463
Mycobacterium tuberculosis NCGM2209 (1078763.3)	Bacteria	100
Mycobacterium tuberculosis PR05 (1279011.3)	Bacteria	3196
Mycobacterium tuberculosis R1207 (747369.3)	Bacteria	3996
Mycobacterium tuberculosis RGTB423 (1091501.3)	Bacteria	4734
Mycobacterium tuberculosis S96-129 (882098.3)	Bacteria	3949
Mycobacterium tuberculosis str. Beijing/NITR203 (1306400.3)	Bacteria	4107
Mycobacterium tuberculosis str. Erdman = ATCC 35801 (652616.3)	Bacteria	4033
Mycobacterium tuberculosis str. Haarlem (395095.3)	Bacteria	3716
Mycobacterium tuberculosis str. Haarlem/NITR202 (1304279.3)	Bacteria	5147
Mycobacterium tuberculosis strain H37Rv / BROAD (83332.29)	Bacteria	3960
Mycobacterium tuberculosis SUMu001 (675512.3)	Bacteria	4161
Mycobacterium tuberculosis SUMu002 (675513.3)	Bacteria	110
Mycobacterium tuberculosis SUMu003 (675514.3)	Bacteria	4204
Mycobacterium tuberculosis SUMu004 (675515.3)	Bacteria	4356
Mycobacterium tuberculosis SUMu005 (675516.3)	Bacteria	111
Mycobacterium tuberculosis SUMu006 (675517.3)	Bacteria	754
Mycobacterium tuberculosis SUMu007 (675518.3)	Bacteria	106
Mycobacterium tuberculosis SUMu008 (675519.3)	Bacteria	107
Mycobacterium tuberculosis SUMu009 (675520.3)	Bacteria	3757
Mycobacterium tuberculosis SUMu010 (675521.3)	Bacteria	3945
Mycobacterium tuberculosis SUMu011 (675522.3)	Bacteria	3987
Mycobacterium tuberculosis T17 (537210.3)	Bacteria	4274
Mycobacterium tuberculosis T46 (611302.3)	Bacteria	1052
Mycobacterium tuberculosis T85 (520141.3)	Bacteria	3858
Mycobacterium tuberculosis T92 (515617.4)	Bacteria	12
Mycobacterium tuberculosis UM 1072388579 (1240677.3)	Bacteria	1946
Mycobacterium tuberculosis W-148 (659019.3)	Bacteria	3726
Mycobacterium tuberculosis X122 (747368.3)	Bacteria	4005
Pantoea agglomerans 299R (1261128.3)	Bacteria	3427		550	551	1274	3725	2511	2510		2339							2361
Pantoea agglomerans IG1 (1110694.4)	Bacteria	2014		4230	4231	2554	4249	2516	2515									3117
Pantoea ananatis (553.3)	Bacteria	1546		970	968	3325	945	3366	3367									313
Pantoea ananatis (553.4)	Bacteria	4406		200	202	4625	226	4667	4668									3888
Pantoea ananatis AJ13355 (932677.3)	Bacteria	2145		2710	2712	366	2735	325	324	3238								3431
Pantoea ananatis LMG 20103 (706191.3)	Bacteria	2636		3191	3193	1035	3217	995	994	3687								3879
Pantoea ananatis PA13 (1095774.3)	Bacteria	1559		1007	1005	3360	982	3400	3401									315
Pantoea sp. aB (517433.4)	Bacteria	2668		4447	4448	657	4467	619	618		3107							3086
Pantoea sp. At-9b (592316.3)	Bacteria	4065		4819	4821	769	3482, 5278	730	729	3973								4902
Pantoea sp. At-9b (592316.4)	Bacteria	2644		3089	3091	953	3109, 3311	914	913	3557								246, 3312
Pantoea sp. GM01 (1144320.3)	Bacteria	2192		4479	4478	1080	3813	1119	1120	3941	678							3590
Pantoea sp. Sc1 (593105.3)	Bacteria	1358		85	86	2871	104	2911	2912									580
Pantoea sp. SL1_M5 (697871.4)	Bacteria	1538	4555	1643	1644	3026	1662	2988	2987									2389
Pantoea sp. YR343 (1144341.3)	Bacteria	1774		1554	1556	1236	64	1277	1278	1093	153							4261
Pantoea stewartii subsp. stewartii DC283 (660596.6)	Bacteria	2607		3461	3463	445	3483	487	21									3795
Pantoea vagans C9-1 (712898.3)	Bacteria	2195		2617	2618	535	2637	496	495									3187
Pectobacterium atrosepticum CFBP 6276 (1289594.3)	Bacteria	321		2352	2350	3587	3723	3624	3625									1554
Pectobacterium atrosepticum SCRI1043 (218491.5)	Bacteria	2744		3600	3601	1170	1028	1129	1128	4005								4437
Pseudomonas aeruginosa 152504 (983919.3)	Bacteria	3362, 4496	918	2717	5198	5197	586	4331	4332	3172								5134
Pseudomonas aeruginosa 18A (1286151.3)	Bacteria	2084, 5490	1048	1513	4627	4626	2323	2967	2966	29								1004
Pseudomonas aeruginosa 19BR (1051003.3)	Bacteria	1746, 3934	6277	3060	1020	1021	3277	2952, 4316	4317	5652								18
Pseudomonas aeruginosa 213BR (1051004.3)	Bacteria	1784, 3957	6243	3083	1058	1059	3301	2975, 4338	4339	5619								18
Pseudomonas aeruginosa 2192 (350703.3)	Bacteria	3604, 5656	2238	5005	1035	1036	4381	928	929	3407								2484
Pseudomonas aeruginosa 2192 (350703.9)	Bacteria	2403, 6036	3806	1298	6443	6444	1488	2851	2852	5041								3853
Pseudomonas aeruginosa 39016 (798130.4)	Bacteria	2021, 6055	4561	1125	5255	5256		2466	2467	3870								4608
Pseudomonas aeruginosa 9BR (1051005.3)	Bacteria	1824, 3958	6338	3082	1095	1096	3301	2973, 4340	4341	5713								18
Pseudomonas aeruginosa AH16 (1208103.3)	Bacteria	2183, 4902	1690	4328	800	799	2909	1407	1408	33								1738
Pseudomonas aeruginosa ATCC 14886 (1163392.3)	Bacteria	1725, 3631	2083	2912	4519	4518	2746	1336	1335	5484								2032
Pseudomonas aeruginosa B136-33 (1280938.3)	Bacteria	1540, 3431	5921	2366	4177	4176	2201	1147	1146	5305								13
Pseudomonas aeruginosa C3719 (350704.7)	Bacteria	3332, 667	5051	2459	1436	1437	2635	3741	3742	5829								5008
Pseudomonas aeruginosa CI27 (1163396.3)	Bacteria	1652, 3591	6224	2482	4393	4392	2318	1213	1212	5606								6269
Pseudomonas aeruginosa DK2 (1093787.3)	Bacteria	1460, 3514	5954	2300	4221	4220	2123	1078	1077	5310								13
Pseudomonas aeruginosa DQ8 (1211113.3)	Bacteria	4534, 5468	3449	725	3749	3750	5861	3254	3255	5314								3402
Pseudomonas aeruginosa E2 (1163395.3)	Bacteria	1496, 3333	5798	2302	4123	4122	2139	1094	1093	5152								5843
Pseudomonas aeruginosa LCT-PA102 (1168061.3)	Bacteria	4804, 683	3235	5607	1439	1438	5454	4369	4368	2612								3281
Pseudomonas aeruginosa LESB58 (557722.3)	Bacteria	1676, 3753	6082	2513	4455	4454	2335	1194	1193	5462								13
Pseudomonas aeruginosa LESB58 (557722.4)	Bacteria	1683, 3766	6104	2526	4470	4469	2346	1197	1196	5483								13
Pseudomonas aeruginosa M18 (941193.4)	Bacteria	1592, 3506	5856	2394	4216	4215	2238	1156	1155	5237								13
Pseudomonas aeruginosa MPAO1/P1 (1131757.3)	Bacteria	4641, 4860	3880	2249	570	569	5247	2979	2978	3357								4921
Pseudomonas aeruginosa MPAO1/P1 (6666666.7915)	Bacteria	217, 3345	167	600	5788	5787	2712	2414	2413	4794								333
Pseudomonas aeruginosa MPAO1/P2 (1131758.3)	Bacteria	4229, 5119	2664	1639	4	3	1135	889	888	2901								2708
Pseudomonas aeruginosa MPAO1/P2 (6666666.7916)	Bacteria	4884, 634	3181	2114	4	3	1184	462	461									3225
Pseudomonas aeruginosa MRW44.1 (1198629.3)	Bacteria	2401, 5678	3915	3818	3340	3339	1107	1969	1968	158								3871
Pseudomonas aeruginosa MSH-10 (1331059.3)	Bacteria	2880, 863	4614	1754	3589	1681, 3588	1532	478	477	5235								4570
Pseudomonas aeruginosa NCGM2.S1 (1089456.3)	Bacteria	2550, 4546	6289	3669	1764	1765		4985	4986	573								13
Pseudomonas aeruginosa NCMG1179 (1078464.3)	Bacteria	2062, 4005	4850	3111	1215	1216		458	457	5458								4801
Pseudomonas aeruginosa PA14 (652611.13)	Bacteria	1590, 3510	5148	2682	851	852	2844	3926	3927	5764								5102
Pseudomonas aeruginosa PA21_ST175 (1285581.3)	Bacteria	1058, 1576	3815	3181	206	207	3019	5117	5116	1869								3764
Pseudomonas aeruginosa PA45 (1295076.3)	Bacteria	2724, 748	5354	1897	3557	3556	2067	3127	3128	4723								5406
Pseudomonas aeruginosa PA7 (381754.5)	Bacteria	1631, 3430	6043	2423	4323	4322	2262	1235	1234	5404								13
Pseudomonas aeruginosa PA7 (381754.6)	Bacteria	1631, 3429	6036	2424	4318	4317	2263	1233	1232	5397								12
Pseudomonas aeruginosa PABL056 (1214916.3)	Bacteria	1877, 594	2410	4511	337	336		84	85	5185								2454
Pseudomonas aeruginosa PACS2 (388272.4)	Bacteria	2235, 4228	5985	3390	1519	1520	3568	4617	4618	5360								13
Pseudomonas aeruginosa PADK2_CF510 (1134459.3)	Bacteria	3594, 4117	6006	1824	2528	2527	1601	5822	5821	460								6132
Pseudomonas aeruginosa PAK (1009714.6)	Bacteria	1782, 3716	178	2659	4456	4455	2501	1378	1377	5491								228
Pseudomonas aeruginosa PAO1 (208964.1)	Bacteria	1675, 3438	5536	2666	976	977	2806	3822	3823	4947								13
Pseudomonas aeruginosa PAO1 (208964.12)	Bacteria	1735, 3599	5805	2790	1013	1014	2944	4002	4003	5183								13
Pseudomonas aeruginosa PAO579 (1191475.3)	Bacteria	1738, 3429	5627	2615	1018	1019	2773	3831	3832	5008								13
Pseudomonas aeruginosa PGPR2 (1328315.3)	Bacteria	1557, 3722, 3723	6361	2443	4472	4471	2254	1149	1148	5660								13
Pseudomonas aeruginosa SJTD-1 (1193501.3)	Bacteria	3796, 5619	2442	4832	2992	2993		381	382	1750								13
Pseudomonas aeruginosa UCBPP-PA14 (208963.12)	Bacteria	1597, 3511	5991	2419	4251	4250	2260	1184	1183	5367								13
Pseudomonas aeruginosa UCBPP-PA14 (208963.3)	Bacteria	3284, 990	4215	233	2604	2605	371	1380	1381	5157								4254
Pseudomonas aeruginosa VRFPA02 (1315978.3)	Bacteria	2526, 4628	6468	3742	1719	1720	3967	5140	5141	549								16
Pseudomonas aeruginosa XMG (1169413.3)	Bacteria	3688, 5785	4962	2743	4509	4510	3394	4002	4003	2981								2878
Pseudomonas fluorescens A506 (1037911.3)	Bacteria	3536, 4320	5255	1931	4087	4295		4257	4258	501								4201, 4294
Pseudomonas fluorescens BRIP34879 (1205750.3)	Bacteria	3742, 420	955	4329	4192	4501	3002	4522	4521	3505								4720
Pseudomonas fluorescens BS2 (1231390.3)	Bacteria	1880, 5477	2839	884	3451	5454	766	4348	4349	535								4291, 5453
Pseudomonas fluorescens F113 (1114970.3)	Bacteria	3426, 4413, 4981	5991	1904	4694	467, 4693	4046	1017	1016									4796
Pseudomonas fluorescens HK44 (1042209.3)	Bacteria
Pseudomonas fluorescens LMG 5329 (1324332.3)	Bacteria	287, 3345	2158	1816	2516	2517	5159	4128	4129	5482								4023
Pseudomonas fluorescens NCIMB 11764 (1221522.3)	Bacteria	105, 2940, 3588	5575	3406	4313	4312	3462		4156									4090
Pseudomonas fluorescens NZ011 (564420.7)	Bacteria	142, 4900	1437	4080	1181	1182, 5887	4582	1877	1878	3363								4170, 5888
Pseudomonas fluorescens NZ052 (564421.6)	Bacteria	1607, 1840	4333	5754	794	793	601	3183	3182	2417								3243
Pseudomonas fluorescens Pf0-1 (205922.5)	Bacteria	1743, 904	5677	3774	4403	4402	3847	4629	4630	524							1030
Pseudomonas fluorescens Pf29Arp (1262454.3)	Bacteria	1736, 5005	562	4482	2892	2891, 3285	1887	84	83	2092								5399
Pseudomonas fluorescens Pf-5 (220664.3)	Bacteria	2393, 2775, 4791	105	5836	146	145, 440	3407	384	385	2044								2532, 439
Pseudomonas fluorescens Pf-5 (220664.5)	Bacteria	2294, 4462, 973	6306	4115	4865	4864, 5150	2007	5096	5097	577								1117
Pseudomonas fluorescens PfO-1 (205922.3)	Bacteria	1816, 948	4775	3365	5212	5211	3483	4157	4158	198							1070
Pseudomonas fluorescens Q2-87 (1038922.3)	Bacteria	4131, 4689	5576	3823	4399	269, 4398	1913	1000	999	372								4501
Pseudomonas fluorescens Q8r1-96 (1038923.3)	Bacteria	4191, 4758	5727	3887	4461	4460		942	941	573								4566
Pseudomonas fluorescens R124 (743713.3)	Bacteria	1721, 2691, 882	5452	1892	4168	4167		4396	4397	508								1004
Pseudomonas fluorescens SBW25 (216595.1)	Bacteria	246, 527	119	1910	4420	4419	4979	1199	1198	5090								4994
Pseudomonas fluorescens SBW25 (216595.4)	Bacteria	4490, 5290	6212	2331	5039	5038	1802	5212	5213	752								5153
Pseudomonas fluorescens SS101 (1038924.3)	Bacteria	3547, 4353	5264	1913	4133	4330	1561	4309	4310	521								4249, 4329
Pseudomonas fluorescens Wayne1 (1007656.5)	Bacteria	1373, 1718, 531	1496	466	3818	3200, 3819	2078	3248	3247	734								3201, 4279
Pseudomonas fluorescens WH6 (746360.3)	Bacteria	4422, 5429	712	2115	5207	5406	1720	5381	5382
Pseudomonas putida B001 (1048261.3)	Bacteria	1158, 319	4322	2052	3332	3333	101	3450	3451	2694								3702
Pseudomonas putida B6-2 (1081940.5)	Bacteria	3474, 4121	2748	3647	1259	1260	3803	865	864	4932								4476
Pseudomonas putida BIRD-1 (931281.3)	Bacteria	3199, 3828	2445	3374	1272	1273	3527	891	890	4729								4138
Pseudomonas putida CSV86 (1005395.3)	Bacteria	59	3657	3127	3550	3549		2667	2668	2556								4078
Pseudomonas putida DOT-T1E (1196325.3)	Bacteria	3373, 5123	5391	5297	5695	5696		4112	4111	2579								2823
Pseudomonas putida F1 (351746.4)	Bacteria	3156, 3835	2381	3377	1238	1239	3529	848	847	4719								4212
Pseudomonas putida F1 (351746.6)	Bacteria	3261, 3954	2469	3476	1269	1270	3630	868	867	4846								4323
Pseudomonas putida GB-1 (76869.3)	Bacteria	1392	5377	1929	4165	4164, 4783	1688	870	869	4920								1053
Pseudomonas putida GB-1 (76869.5)	Bacteria	1407	5414	1945	4195	4194, 4810	1705	881	880	4951								1068
Pseudomonas putida H8234 (1331671.3)	Bacteria	1305, 3915	6222	1837	4902	4901	1578	823	822	5755							1013
Pseudomonas putida HB3267 (1215088.3)	Bacteria	1423	5306	1918	4069	4068	1701	933	932	4802								1125
Pseudomonas putida KT2440 (160488.1)	Bacteria	1808, 2490	3297	2320	1215	1216	2139	824	823	4833							1444
Pseudomonas putida KT2440 (160488.4)	Bacteria	1923, 2667	3534	2479	1301	1302	2277	892	891	5235							1546
Pseudomonas putida LS46 (1193146.3)	Bacteria	1571, 2209	824	1746	3935	3934		4337	4338	3519								2529
Pseudomonas putida MTCC 5279 (1240350.3)	Bacteria	1805	1926	3852	1687	1686	3336	953	952	2903								3142
Pseudomonas putida NB2011 (1330531.3)	Bacteria	959		1825	1499	1500	3733	3067	3066	4396								429
Pseudomonas putida NBRC 14164 (1211579.3)	Bacteria	3975	5426	3497	1168	1169	3704	4463	4464	4968							4274
Pseudomonas putida ND6 (231023.4)	Bacteria	1015, 262	5307	543	3618	3619	697	3226	3225	1875								1328
Pseudomonas putida S11 (1218169.3)	Bacteria	8395	7075	406	1027	1025, 1026		5183	5184	3439, 3440								5764
Pseudomonas putida S12 (1215087.3)	Bacteria	3085, 4750	3600	2067	4793	4792	810	4940	4941	2359								80
Pseudomonas putida S16 (1042876.5)	Bacteria	1479	5304	1953	4075	4074		907	906	4823								1112
Pseudomonas putida SJTE-1 (1193499.3)	Bacteria	1235, 553	4836	741	3697	3698	896	3308	3307	2242								1728
Pseudomonas putida TRO1 (1227924.3)	Bacteria	1354, 4741	5565	4041	1956	1955	4528	3136	3137	5540								1462
Pseudomonas putida W619 (390235.3)	Bacteria	1430, 2015	5111	1781	3964	3963	1676	4319	4320	4662								4137
Pseudomonas putida W619 (390235.5)	Bacteria	1434, 2041	5176	1795	4012	4011	1686	4368	4369	4722								4184
Ralstonia solanacearum CFBP2957 (859656.5)	Bacteria		1109	1811	1812	2491	2834	705	706									2778
Ralstonia solanacearum CMR15 (859655.3)	Bacteria	2360	1118	2426	2425	2629	2912	673	674	791
Ralstonia solanacearum FQY_4 (1262456.3)	Bacteria	1441	2196	1503	1502	759	474	2650	2649	2504
Ralstonia solanacearum GMI1000 (267608.1)	Bacteria	1387	2220	1450	1449	738	448	2713	2712	2541
Ralstonia solanacearum GMI1000 (267608.8)	Bacteria	1414	2259	1482	1481	770	463	2758	2757	2583
Ralstonia solanacearum Po82 (1031711.3)	Bacteria		1187	1849	1850	2567	2880	771	772									2822
Ralstonia solanacearum PSI07 (859657.5)	Bacteria		2872	3569	3570	4261	4575	2467	2468	2596								4520
Ralstonia solanacearum UW551 (342110.4)	Bacteria		1045	4553	4554	683	1147	1894	1893	3820								4035
Rhizobium etli CFN 42 (347834.17)	Bacteria	2614		4208	4209	4207	3537	2523	2522, 6337	640								4311
Rhizobium etli CIAT 652 (491916.7)	Bacteria	2264		3929	3930	3928	3207	2138	2137	348								4031
Rhizobium etli CNPAF512 (993047.3)	Bacteria	6174		4746	4745	4747		1441	1440									5791
Rhodococcus erythropolis PR4 (234621.6)	Bacteria	1072						780										781
Rhodococcus erythropolis SK121 (596309.3)	Bacteria	5505						4012										4011
Rhodococcus erythropolis XP (1078016.3)	Bacteria	2989						2674										2675
Salmonella enterica (28901.42)	Bacteria	2173		3771	3786	290	3806	235	1455, 234	3228								4580
Salmonella enterica subsp. enterica serovar Enteritidis str. (550537.5)	Bacteria	2214		2841	2844	440	2867	388	1517, 387	4199								3470
Salmonella enterica subsp. enterica serovar Enteritidis str. 08-0047 (1182759.3)	Bacteria	3572		3257	3252	2913	2197	1582	1581, 389	414								586
Salmonella enterica subsp. enterica serovar Enteritidis str. 08-0128 (1182760.3)	Bacteria	2034		1429	1433	3161	1456	3213	3214, 506	2632								1168, 4121
Salmonella enterica subsp. enterica serovar Enteritidis str. 08-0627 (1182761.3)	Bacteria	3865		2478	2482	841	1668	894	129, 895	3569								1163
Salmonella enterica subsp. enterica serovar Enteritidis str. 13-1 (696866.4)	Bacteria	905		4118	4122	252	1482	304	305, 3784	2719								1676
Salmonella enterica subsp. enterica serovar Enteritidis str. 17927 (984212.3)	Bacteria	3540		2451	2455	1161	2478	3139	3138, 3292	4451								1539
Salmonella enterica subsp. enterica serovar Enteritidis str. 18569 (696867.3)	Bacteria	4011		3852	3856	3998	3879	1326	1325, 1544	1143								4113
Salmonella enterica subsp. enterica serovar Enteritidis str. 20037 (696864.3)	Bacteria	3109		3358	3363	1269	3386	3939	3940, 4595	437								1616
Salmonella enterica subsp. enterica serovar Enteritidis str. 2010-1237 (1179780.3)	Bacteria	2867		1489	1494	281	1517	334	335, 714	1196								1931
Salmonella enterica subsp. enterica serovar Enteritidis str. 2010K-0669 (1182757.3)	Bacteria	3191		1824	1829	1608	1854	1662	1663, 854	2265								2835
Salmonella enterica subsp. enterica serovar Enteritidis str. 2010K-2599 (1182758.3)	Bacteria	2886		1801	1806	1479	1831	1533	1052, 1534	2239								3037, 491
Salmonella enterica subsp. enterica serovar Enteritidis str. 22510-1 (926037.3)	Bacteria	769		4408	4413	1556	4436	1503	1502, 2620	3191								3779
Salmonella enterica subsp. enterica serovar Enteritidis str. 33944 (997329.3)	Bacteria	3979		2322	2328	3509	2352	3454	3453, 4092	1436								4434
Salmonella enterica subsp. enterica serovar Enteritidis str. 485549-17 (910413.3)	Bacteria	3237		4430	4434	1570	4457	1624	1625, 2370	1185								3466, 915
Salmonella enterica subsp. enterica serovar Enteritidis str. 50-3079 (1090945.3)	Bacteria	890		1455	1460	3639	1483	3586	2532, 3585	3079								1075, 4227
Salmonella enterica subsp. enterica serovar Enteritidis str. 53-407 (1116477.3)	Bacteria	929		4353	4358	3684	4381	3737	2159, 3738	1140								3142, 3513
Salmonella enterica subsp. enterica serovar Enteritidis str. 543463 22-17 (984215.3)	Bacteria	1175		2306	2310	408	2333	462	1852, 463	1490								3004, 4511
Salmonella enterica subsp. enterica serovar Enteritidis str. 543463 40-18 (984216.3)	Bacteria	114		2327	2331	4459	2355	4403	3195, 4402	857								1472
Salmonella enterica subsp. enterica serovar Enteritidis str. 543463 42-20 (984233.3)	Bacteria	2988		3816	3812	2603	3789	2550	2549, 860	1244								1613
Salmonella enterica subsp. enterica serovar Enteritidis str. 561362 1-1 (984217.3)	Bacteria	1333		2360	2364	4533	2387	4587	3586, 4588	661								3121, 4079
Salmonella enterica subsp. enterica serovar Enteritidis str. 561362 9-7 (984232.3)	Bacteria	745		1802	1798	2503	1775	2557	1911, 2558	102								1598
Salmonella enterica subsp. enterica serovar Enteritidis str. 576709 (887063.3)	Bacteria	2711		4313	4317	1564	4340	1618	1619, 3381	1141								852
Salmonella enterica subsp. enterica serovar Enteritidis str. 58-6482 (1116476.3)	Bacteria	3052		2474	2477	4549	2501	4601	3801, 4602	3898								1577, 4155
Salmonella enterica subsp. enterica serovar Enteritidis str. 596866-22 (910414.3)	Bacteria	3456		1456	1451	340	1428	393	394, 4635	2066								2658, 3641
Salmonella enterica subsp. enterica serovar Enteritidis str. 596866-70 (910415.3)	Bacteria	3245		2149	1248	4531	1271	4583	2587, 4584	1085								4122, 817
Salmonella enterica subsp. enterica serovar Enteritidis str. 607307-2 (887070.3)	Bacteria	2701		4662	4658	1498	4635	1551	1552, 3581	1136								1805, 848
Salmonella enterica subsp. enterica serovar Enteritidis str. 607307-6 (891413.3)	Bacteria	887		4649	4645	1527	4622	1579	1580, 2401	3091								2028, 3328
Salmonella enterica subsp. enterica serovar Enteritidis str. 607308-16 (887068.3)	Bacteria	2124		573	577	2410	600	2462	2463, 2754	3620								3300, 3482
Salmonella enterica subsp. enterica serovar Enteritidis str. 607308-19 (887069.3)	Bacteria	772		1398	1402	3682	1425	3735	2467, 3736	1098								3136
Salmonella enterica subsp. enterica serovar Enteritidis str. 607308-9 (891412.3)	Bacteria	1169		2344	2348	4529	2371	4583	3637, 4584	1543								3535, 995
Salmonella enterica subsp. enterica serovar Enteritidis str. 62-1976 (1079476.3)	Bacteria	1367		2488	2493	4543	2516	4597	2921, 4598	3652								3116
Salmonella enterica subsp. enterica serovar Enteritidis str. 622731-39 (887064.3)	Bacteria	3146		4333	4337	1433	4360	1486	1487, 2780	3750								1743, 815
Salmonella enterica subsp. enterica serovar Enteritidis str. 629163 (891414.3)	Bacteria	1034		2307	2311	1562	2334	1510	1509, 4697	1207								3079, 4121
Salmonella enterica subsp. enterica serovar Enteritidis str. 629164-26 (910416.3)	Bacteria	3123		4165	4169	3531	4192	3477	2099, 3476	1342								432, 703
Salmonella enterica subsp. enterica serovar Enteritidis str. 629164-37 (910417.3)	Bacteria	900		2445	2449	1674	2472	1621	1620, 3742	3066								2010, 341
Salmonella enterica subsp. enterica serovar Enteritidis str. 635290-58 (887067.3)	Bacteria	3666		2356	2360	4406	2383	4353	2980, 4352	1594								1319
Salmonella enterica subsp. enterica serovar Enteritidis str. 638970-15 (938147.3)	Bacteria	2428		3991	3995	998	4018	1051	1052, 3575	3189								135, 2260
Salmonella enterica subsp. enterica serovar Enteritidis str. 639016-6 (887065.3)	Bacteria	3228		2458	2462	4510	2486	4456	4177, 4455	1287								1034, 3961
Salmonella enterica subsp. enterica serovar Enteritidis str. 639672-46 (910418.3)	Bacteria	948		4192	4712	3707	4689	3760	2378, 3761	1150								3122, 3445
Salmonella enterica subsp. enterica serovar Enteritidis str. 639672-50 (910419.3)	Bacteria	3076		4014	2384	1721	2407	1776	1777, 277	1335								2028, 2255
Salmonella enterica subsp. enterica serovar Enteritidis str. 640631 (887066.3)	Bacteria	1625		4279	4283	3608	4306	3661	2810, 3662	918								2071, 3105
Salmonella enterica subsp. enterica serovar Enteritidis str. 642044 4-1 (984218.3)	Bacteria	3030		4150	4154	4429	3237	4377	2181, 4376	1643								1185
Salmonella enterica subsp. enterica serovar Enteritidis str. 642044 8-1 (984231.3)	Bacteria	4753		3392	3387	1207	3363	1264	1265, 3736	4484								2432
Salmonella enterica subsp. enterica serovar Enteritidis str. 642046 4-7 (984219.3)	Bacteria	2863		3464	3468	4391	3491	4445	4446, 4652	2433								1507, 735
Salmonella enterica subsp. enterica serovar Enteritidis str. 648898 4-5 (984220.3)	Bacteria	1309		2492	2496	3576	2519	3629	333, 3630	3134								3428, 4518
Salmonella enterica subsp. enterica serovar Enteritidis str. 648899 3-17 (984221.3)	Bacteria	2943		2381	2385	2165	2409	4008	3088, 4009	4074								1796
Salmonella enterica subsp. enterica serovar Enteritidis str. 648900 1-16 (984222.3)	Bacteria	2805		1514	1510	1398	1487	1344	1343, 81	2420								1822, 3704
Salmonella enterica subsp. enterica serovar Enteritidis str. 648901 1-17 (984223.3)	Bacteria	1397		4297	4301	1139	4324	1087	1086, 1956	947								1520
Salmonella enterica subsp. enterica serovar Enteritidis str. 648901 16-16 (984234.3)	Bacteria	2733		2568	2564	1404	2540	1458	1459, 555	4443								1098
Salmonella enterica subsp. enterica serovar Enteritidis str. 648901 39-2 (984224.3)	Bacteria	359		3063	3067	4033	3091	3979	3880, 3978	2570								3622
Salmonella enterica subsp. enterica serovar Enteritidis str. 648901 6-18 (984230.3)	Bacteria	4231		2455	2451	1438	2428	1385	1384, 333	3058								850
Salmonella enterica subsp. enterica serovar Enteritidis str. 648902 6-8 (984225.3)	Bacteria	446		2773	2769	1723	2745	1776	1777, 3189	4587								3502, 3743
Salmonella enterica subsp. enterica serovar Enteritidis str. 648903 1-6 (984226.3)	Bacteria	1396		2279	2284	4436	2308	4382	11, 4381	3743								3457, 3631
Salmonella enterica subsp. enterica serovar Enteritidis str. 648904 3-6 (984227.3)	Bacteria	3408		4138	4134	850	4111	1933	1118, 1934	2528								4469
Salmonella enterica subsp. enterica serovar Enteritidis str. 648905 5-18 (984228.3)	Bacteria	869		2561	2557	3690	2534	3637	2019, 3636	3065								1299, 4443
Salmonella enterica subsp. enterica serovar Enteritidis str. 653049 13-19 (984229.3)	Bacteria	3189		2795	2790	1337	170	1392	1393, 2176	3644								1718, 2531
Salmonella enterica subsp. enterica serovar Enteritidis str. 77-0424 (891411.3)	Bacteria	3154		228	3939	2499	4232	2552	1696, 2553	2917								2078
Salmonella enterica subsp. enterica serovar Enteritidis str. 77-1427 (926034.3)	Bacteria	1193		4587	4583	1522	4560	1576	2603, 3672	4109								3811, 545
Salmonella enterica subsp. enterica serovar Enteritidis str. 77-2659 (926035.3)	Bacteria	3221		2393	2397	4516	2420	4570	1021, 4571	1247								4202, 643
Salmonella enterica subsp. enterica serovar Enteritidis str. 78-1757 (926036.3)	Bacteria	3242		1131	1136	4435	1159	4381	2571, 4380	841								1837, 3910
Salmonella enterica subsp. enterica serovar Enteritidis str. 81-2625 (1079475.3)	Bacteria	344		4619	3295	3566	3318	3620	3621, 4333	2461								1592
Salmonella enterica subsp. enterica serovar Enteritidis str. 8b-1 (930769.3)	Bacteria	4784		2270	2275	1391	2298	1338	1337, 4110	1681								1074
Salmonella enterica subsp. enterica serovar Enteritidis str. CDC_2010K_0895 (885384.3)	Bacteria	2992		2367	2371	1416	2394	1363	1362, 4334	1089								1744, 1974
Salmonella enterica subsp. enterica serovar Enteritidis str. CDC_2010K_0899 (885385.3)	Bacteria	1976		3602	3606	1425	3629	1478	1479, 2650	979								3187, 4647
Salmonella enterica subsp. enterica serovar Enteritidis str. CDC_2010K_0956 (886723.3)	Bacteria	4452		682	686	4057	709	4003	2877, 4002	3737								2711
Salmonella enterica subsp. enterica serovar Enteritidis str. CDC_2010K_0968 (886715.3)	Bacteria	51		4330	4334	1240	4357	1292	1293, 2390	922								239, 3797
Salmonella enterica subsp. enterica serovar Enteritidis str. CDC_2010K_1010 (885382.3)	Bacteria	1158		2579	2574	3630	2551	3683	3684, 3960	3081								4694, 617
Salmonella enterica subsp. enterica serovar Enteritidis str. CDC_2010K_1018 (885381.3)	Bacteria	864		4589	4584	1320	4560	1373	1374, 2284	3826								3017, 714
Salmonella enterica subsp. enterica serovar Enteritidis str. CDC_2010K_1441 (882878.3)	Bacteria	1002		2806	2811	1814	2834	1761	1760, 3305	251								3879, 4231
Salmonella enterica subsp. enterica serovar Enteritidis str. CDC_2010K_1444 (886716.3)	Bacteria	2864		4340	4344	1312	4368	1259	1258, 2191	988								3195, 3367
Salmonella enterica subsp. enterica serovar Enteritidis str. CDC_2010K_1445 (886717.3)	Bacteria	1197		1453	1449	4476	1426	4529	2436, 4530	3730								1700, 908
Salmonella enterica subsp. enterica serovar Enteritidis str. CDC_2010K_1455 (886724.3)	Bacteria	3102		2589	2584	4492	2561	4545	4546, 832	1476								1205, 1752
Salmonella enterica subsp. enterica serovar Enteritidis str. CDC_2010K_1457 (885386.3)	Bacteria	3102		4451	4447	1223	4424	1171	1170, 2437	3838								3391
Salmonella enterica subsp. enterica serovar Enteritidis str. CDC_2010K_1543 (882877.3)	Bacteria	1688		4264	4268	1134	4291	1081	1080, 2353	3809								3082, 817
Salmonella enterica subsp. enterica serovar Enteritidis str. CDC_2010K_1558 (885380.3)	Bacteria	1079		4337	4341	1319	4364	1266	1265, 2548	3679								241, 742
Salmonella enterica subsp. enterica serovar Enteritidis str. CDC_2010K_1559 (886718.3)	Bacteria	503		3401	3405	4448	3428	4394	2422, 4393	3022								1249
Salmonella enterica subsp. enterica serovar Enteritidis str. CDC_2010K_1565 (886719.3)	Bacteria	516		2184	2189	4409	2212	4355	1809, 4354	3795								3299, 3549
Salmonella enterica subsp. enterica serovar Enteritidis str. CDC_2010K_1566 (882875.3)	Bacteria	4660		3483	3488	1266	3511	1212	1211, 1946	1548								2676, 940
Salmonella enterica subsp. enterica serovar Enteritidis str. CDC_2010K_1575 (886725.3)	Bacteria	3200		2404	2399	1380	2376	1432	1433, 4552	537								1879, 2877
Salmonella enterica subsp. enterica serovar Enteritidis str. CDC_2010K_1580 (882876.3)	Bacteria	744		4455	4450	1172	4427	1119	1118, 2174	3620								3259
Salmonella enterica subsp. enterica serovar Enteritidis str. CDC_2010K_1594 (882874.3)	Bacteria	2880		1844	1840	883	1817	936	3554, 937	2724								1291
Salmonella enterica subsp. enterica serovar Enteritidis str. CDC_2010K_1725 (886726.3)	Bacteria	3079		4499	4495	1200	4472	1147	1146, 2404	3489								880
Salmonella enterica subsp. enterica serovar Enteritidis str. CDC_2010K_1729 (885383.3)	Bacteria	3093		4330	4334	1048	4357	995	2421, 994	3347								1685, 3684
Salmonella enterica subsp. enterica serovar Enteritidis str. CDC_2010K_1745 (886727.3)	Bacteria	1042		2498	2494	1468	2471	1416	1415, 4491	3508								3069, 3335
Salmonella enterica subsp. enterica serovar Enteritidis str. CDC_2010K_1747 (885387.3)	Bacteria	1049		4331	4335	1320	4358	1373	1374, 2665	3852								1931, 3386
Salmonella enterica subsp. enterica serovar Enteritidis str. CDC_2010K_1791 (886728.3)	Bacteria	3405		1262	1267	4529	1290	4583	2590, 4584	3801								1006, 3553
Salmonella enterica subsp. enterica serovar Enteritidis str. CDC_2010K_1795 (886720.3)	Bacteria	2794		2200	2205	1489	2228	1541	1542, 3487	3024								307, 4594
Salmonella enterica subsp. enterica serovar Enteritidis str. CDC_2010K_1808 (886721.3)	Bacteria	223		1577	1581	3638	1604	3585	2513, 3584	2110								1888, 3081
Salmonella enterica subsp. enterica serovar Enteritidis str. CDC_2010K_1810 (882879.3)	Bacteria	1145		2737	2733	1730	2710	1678	1677, 3672	3211								387
Salmonella enterica subsp. enterica serovar Enteritidis str. CDC_2010K_1811 (886722.3)	Bacteria	3405		1904	1900	1597	1877	1650	1651, 4503	1245								3043, 3806
Salmonella enterica subsp. enterica serovar Enteritidis str. CDC_2010K_1882 (882872.3)	Bacteria	2866		1516	1512	3665	1489	3612	2193, 3611	927								3158, 4652
Salmonella enterica subsp. enterica serovar Enteritidis str. CDC_2010K_1884 (882873.3)	Bacteria	1681		4627	4623	1200	4600	1253	1254, 2354	780								3092, 3386
Salmonella enterica subsp. enterica serovar Enteritidis str. CHS4 (984213.3)	Bacteria	4578		2217	2221	1082	2244	1135	1136, 3001	4173								1427
Salmonella enterica subsp. enterica serovar Enteritidis str. CHS44 (702979.3)	Bacteria	4056		2343	2348	1527	2371	3143	2859, 3144	3410								4297
Salmonella enterica subsp. enterica serovar Enteritidis str. CVM_56-3991 (925128.3)	Bacteria	518		1580	1575	1357	1552	2118	2117, 4513	3908								2660, 3043
Salmonella enterica subsp. enterica serovar Enteritidis str. CVM_69-4941 (930768.3)	Bacteria	2236		4546	4551	1589	4576	1537	1536, 1832	2740								2390
Salmonella enterica subsp. enterica serovar Enteritidis str. CVM_76-3618 (925129.3)	Bacteria	288		2307	2312	4411	2335	4357	4356, 859	2960								1525
Salmonella enterica subsp. enterica serovar Enteritidis str. CVM_81-2490 (925131.3)	Bacteria	3069		4396	4401	1553	4424	1500	1499, 414	1224								3762
Salmonella enterica subsp. enterica serovar Enteritidis str. CVM_N202 (925127.3)	Bacteria	3076		2110	2105	4429	2787	4376	355, 4375	1728								1152
Salmonella enterica subsp. enterica serovar Enteritidis str. LA5 (1147754.3)	Bacteria	1534		942	938	3171	915	3224	3225, 4520	2602								3602
Salmonella enterica subsp. enterica serovar Enteritidis str. P125109 (550537.3)	Bacteria	2322		2966	2972	458	2995	406	1594, 405	4381								3618
Salmonella enterica subsp. enterica serovar Enteritidis str. PT23 (696868.4)	Bacteria	2741		1070	1075	226	2911	3150	1804, 3149	1267								1893
Salmonella enterica subsp. enterica serovar Enteritidis str. SARB17 (1029984.3)	Bacteria	4189		1039	203	2261	179	2204	2203, 2845	4141								4026
Salmonella enterica subsp. enterica serovar Enteritidis str. SE10 (696865.3)	Bacteria	2596		34	38	3708	61	2854	1186, 2853	461								3542
Salmonella enterica subsp. enterica serovar Enteritidis str. SE15-1 (925126.3)	Bacteria	3804		1027	1769	2483	1746	2429	2428, 55	4497								3055, 3638
Salmonella enterica subsp. enterica serovar Enteritidis str. SE8a (696870.3)	Bacteria	680		2961	2965	3171	2781	1387	1388, 2605	129								1856, 4562
Salmonella enterica subsp. enterica serovar Enteritidis str. SL909 (925132.3)	Bacteria	960		2668	2663	4495	2640	4443	1441, 4442	102								3772, 881
Salmonella enterica subsp. enterica serovar Enteritidis str. SL913 (925133.3)	Bacteria	3517		2477	2472	749	2449	695	1652, 694	2615								1267, 1817
Salmonella enterica subsp. enterica serovar Newport str. CVM 19443 (858309.3)	Bacteria	1772		479	485	1430	508	1485	1486, 2467, 2469	723								3226
Salmonella enterica subsp. enterica serovar Newport str. CVM 19447 (796737.3)	Bacteria	2293		2977	3781	4497	3757	4443	1363, 1365, 1367, 4442	3276								4191
Salmonella enterica subsp. enterica serovar Newport str. CVM 19449 (796736.3)	Bacteria	2656		3703	3756	2474	3779	2420	2419, 818, 820	1653								4139
Salmonella enterica subsp. enterica serovar Newport str. CVM 19470 (858312.3)	Bacteria	1235		4	699	4184	722	4131	3636, 3638, 4130	3172								1373
Salmonella enterica subsp. enterica serovar Newport str. CVM 19536 (859196.3)	Bacteria	907		1058	1053	3060	1209	3006	1836, 1838, 3005	3423								4066
Salmonella enterica subsp. enterica serovar Newport str. CVM 19567 (796735.3)	Bacteria	725		1348	1354	3726	1377	3780	2234, 2236, 3781	224								2897
Salmonella enterica subsp. enterica serovar Newport str. CVM 19593 (858311.3)	Bacteria	3645		3098	2907	1098	4091	1044	1042, 1337, 1339	2436								853
Salmonella enterica subsp. enterica serovar Newport str. CVM 21538 (796731.3)	Bacteria	820		4199	3705	1168	3728	1114	1112, 3087, 3089	2478								3404
Salmonella enterica subsp. enterica serovar Newport str. CVM 21539 (789644.3)	Bacteria	3359		4421	2841	3134	2823	3188	3189, 3937	2011								345
Salmonella enterica subsp. enterica serovar Newport str. CVM 21550 (796733.3)	Bacteria	4691		950	956	2465	979	2411	2409, 3998, 4000	2858								1611
Salmonella enterica subsp. enterica serovar Newport str. CVM 21554 (858308.3)	Bacteria	2512		3741	4228	216	4205	162	161, 1665, 1667	2875								1395
Salmonella enterica subsp. enterica serovar Newport str. CVM 21559 (789647.3)	Bacteria	1313		325	768	2229	786	2283	2284, 4489	2940								1892
Salmonella enterica subsp. enterica serovar Newport str. CVM 22425 (796730.3)	Bacteria	3921		1085	3964	2221	3987	2275	2277, 2895, 2897	3262								733
Salmonella enterica subsp. enterica serovar Newport str. CVM 22513 (796732.3)	Bacteria	4281		270	547	2468	570	2414	2412, 3589, 3591	2012								1203
Salmonella enterica subsp. enterica serovar Newport str. CVM 33953 (789645.3)	Bacteria	2037		242	246	1539	264	1484	1483, 3527	1953								895
Salmonella enterica subsp. enterica serovar Newport str. CVM 35185 (789642.3)	Bacteria	728		2190	2038	3522	2056	3576	158, 3577	2781								2382
Salmonella enterica subsp. enterica serovar Newport str. CVM 35188 (789646.3)	Bacteria	2061		1757	610	3311	592	3365	2725, 3366	642								4324
Salmonella enterica subsp. enterica serovar Newport str. CVM 35199 (789643.3)	Bacteria	867		1043	2093	2533	2075	2587	2588, 3013	3463								3923
Salmonella enterica subsp. enterica serovar Newport str. CVM 35202 (796734.3)	Bacteria	2991		787	791	4495	809	4441	1244, 4440	2439								4198
Salmonella enterica subsp. enterica serovar Newport str. CVM 37978 (858310.3)	Bacteria	3350		2146	439	1349	416	1295	1293, 3491, 3493	936								4457
Salmonella enterica subsp. enterica serovar Newport str. CVM 4176 (859197.3)	Bacteria	2648		4701	4111	479	4088	3520	3521, 836, 838	305								1642
Salmonella enterica subsp. enterica serovar Newport str. CVM N1543 (858307.3)	Bacteria	2629		3110	3667	2034	3644	1980	1978, 877, 879	172								696
Salmonella enterica subsp. enterica serovar Newport str. CVM N18486 (858306.3)	Bacteria	967		3228	1903	2837	1926	2782	1305, 1307, 2780	4202								3463
Salmonella enterica subsp. enterica serovar Newport str. Henan_3 (1275975.3)	Bacteria	4287		2579	2571	3854	2548	3800	3799, 626, 628	1621								3393
Salmonella enterica subsp. enterica serovar Newport str. JS09102 (1275976.3)	Bacteria	3898		1927	1920	3328	1902	3273	3272, 720, 722	2181								2661
Salmonella enterica subsp. enterica serovar Newport str. Levine 1 (930778.3)	Bacteria	3507		820	814	2663	796	2717	1081, 2718	3916								4413
Salmonella enterica subsp. enterica serovar Newport str. Levine 15 (930779.3)	Bacteria	1251		1421	2591	3055	2573	3109	3110, 730	1596								4197
Salmonella enterica subsp. enterica serovar Newport str. SH111077 (1275974.3)	Bacteria	4169		1979	1968	2567	1945	2513	2512, 95, 97	4118								1519
Salmonella enterica subsp. enterica serovar Newport str. Shandong_3 (1275977.3)	Bacteria	4206		1617	1621	3502	1644	3448	3447, 537, 539	2232								2781
Salmonella enterica subsp. enterica serovar Newport str. SL254 (423368.6)	Bacteria	2490		3236	3243	644	3266	591	1790, 1792, 590	4700								3888
Salmonella enterica subsp. enterica serovar Newport str. SL254 (423368.8)	Bacteria	2469		3212	3219	640	3242	587	1770, 1772, 585	4681								3869
Salmonella enterica subsp. enterica serovar Newport str. SL317 (454168.5)	Bacteria	3178		1260	1253	2693	1234	2639	2638, 503	2006								2327
Salmonella enterica subsp. enterica serovar Typhi str. BL196 (1156917.3)	Bacteria	2416		506	503	2868	476	2924	1606, 1608, 2925	3972								1077
Salmonella enterica subsp. enterica serovar Typhi str. CR0044 (1176488.3)	Bacteria	4102		2647	2644	1462	2617	1405	1404, 29, 31	4852								3613
Salmonella enterica subsp. enterica serovar Typhi str. CT18 (220341.1)	Bacteria	2142		2728	2730	442	2753	390	1328, 389	4181								3732
Salmonella enterica subsp. enterica serovar Typhi str. CT18 (220341.7)	Bacteria	2453		3131	3134	499	3161	441	1520, 1522, 440	4813								4322
Salmonella enterica subsp. enterica serovar Typhi str. E02-1180 (497974.4)	Bacteria	161		852	849	1991	819	4230	2715, 2717, 4229	5249								3159, 3160
Salmonella enterica subsp. enterica serovar Typhi str. E98-3139 (496064.4)	Bacteria	1095		4986	4990	4458	5021	1458	1457, 2787, 2789	5134								885
Salmonella enterica subsp. enterica serovar Typhi str. P-stx-12 (1132507.4)	Bacteria	718		3047	3050	2589	3077	2645	1584, 1586, 2646	4714								4224
Salmonella enterica subsp. enterica serovar Typhi str. ST0208 (1176487.3)	Bacteria	1523		4416	4419	3572	4446	3072	1087, 1089, 3071	4728								2456
Salmonella enterica subsp. enterica serovar Typhi str. Ty2 (209261.6)	Bacteria	718		3091	3094	2623	3121	2680	1607, 1609, 2681	4761								4272
Salmonella enterica subsp. enterica serovar Typhi str. Ty21a (527001.3)	Bacteria	713		3036	3039	2574	3066	2630	1578, 1580, 2631	4713								4224
Salmonella enterica subsp. enterica serovar Typhi Ty2 (209261.1)	Bacteria	628		2658	2660	2250	2683	2303	1372, 2304	4105								3664
Salmonella enterica subsp. enterica serovar Typhimurium str. (946034.3)	Bacteria	3342		981	990	476	1009	2038	2037, 2645	4920								195
Salmonella enterica subsp. enterica serovar Typhimurium str. 14028S (588858.6)	Bacteria	2525		3275	3282	617	3301	563	1782, 562	4737								3935
Salmonella enterica subsp. enterica serovar Typhimurium str. 4/74 (909946.3)	Bacteria	2335		3160	3165	493	3183	439	1593, 438	4626								3825
Salmonella enterica subsp. enterica serovar Typhimurium str. D23580 (568708.3)	Bacteria	2348		3095	3101	531	3120	478	1626, 477	4599								3795
Salmonella enterica subsp. enterica serovar Typhimurium str. LT2 (99287.12)	Bacteria	2320		3111	3121	487	3140	432	1636, 431	4579								3782
Salmonella enterica subsp. enterica serovar Typhimurium str. SL1344 (216597.6)	Bacteria	2408		3258	3265	503	3284	448	1640, 447	4777								3944
Salmonella enterica subsp. enterica serovar Typhimurium str. ST1660/06 (1141101.3)	Bacteria	2109		2907	2916	280	2934	225	1382, 224	4424								3583
Salmonella enterica subsp. enterica serovar Typhimurium str. STm1 (1218143.3)	Bacteria	2316		2980	2987	486	3005	431	1576, 430	4434								3643
Salmonella enterica subsp. enterica serovar Typhimurium str. STm10 (1218150.3)	Bacteria	2268		2934	2941	438	2959	382	1528, 381	4382								3603
Salmonella enterica subsp. enterica serovar Typhimurium str. STm11 (1218151.3)	Bacteria	2365		3078	3085	594	3103	539	1622, 538	4467								3661
Salmonella enterica subsp. enterica serovar Typhimurium str. STm12 (1218152.3)	Bacteria	2317		3032	3039	494	3057	439	1579, 438	4496								3699
Salmonella enterica subsp. enterica serovar Typhimurium str. STm2 (1218144.3)	Bacteria	2342		3009	3016	509	3034	452	1595, 451	4483								3679
Salmonella enterica subsp. enterica serovar Typhimurium str. STm3 (1218145.3)	Bacteria	2216		2880	2887	479	2905	423	1495, 422	4353								3549
Salmonella enterica subsp. enterica serovar Typhimurium str. STm4 (1218146.3)	Bacteria	2263		2955	2961	435	2979	379	1529, 378	4416	4980							3643
Salmonella enterica subsp. enterica serovar Typhimurium str. STm6 (1218147.3)	Bacteria	2322		2985	2992	507	3010	452	1579, 451	4453								3648
Salmonella enterica subsp. enterica serovar Typhimurium str. STm8 (1218148.3)	Bacteria	2345		3000	3007	510	3025	455	1597, 454	4482								3671
Salmonella enterica subsp. enterica serovar Typhimurium str. STm9 (1218149.3)	Bacteria	2218		2876	2882	433	2900	377	1483, 376	4246								3445
Salmonella enterica subsp. enterica serovar Typhimurium str. T000240 (718274.8)	Bacteria	2292		3113	3122	538	3140	483	1619, 482	4661								3783
Salmonella enterica subsp. enterica serovar Typhimurium str. U288 (1171376.3)	Bacteria	1546		3140	3150	2544	3168	2599	2600, 859	4623								3815
Salmonella enterica subsp. enterica serovar Typhimurium str. UK-1 (990282.4)	Bacteria	2324		3071	3077	489	3095	433	1579, 432	4532								3735
Serratia marcescens Db11 (615.1)	Bacteria	4873	845	3997	3999	5452	2229, 2562	5493	5494	4481								2230, 3215, 3859
Serratia marcescens FGI94 (1249634.3)	Bacteria	1395	2028	720	719	952	3394	916	913	293								159, 3703
Serratia marcescens LCT-SM213 (1162294.5)	Bacteria	2074	1045	2803	2804	2560		2596	2597	3194								3343, 4133
Serratia marcescens VGH107 (1263833.3)	Bacteria	4040	1618, 3831, 949	1876	1877	4574	1529	4610	4611	2272, 721								2469, 3483
Serratia marcescens W2.3 (1218513.3)	Bacteria	2614	580	3358	3357	2348	2348	2385	2386	1457								1009, 419
Serratia marcescens WW4 (435998.3)	Bacteria	1553	2625	792	791	1045	3956	1009	1008	367								212, 4199
Serratia sp. AS12 (768490.3)	Bacteria	1522	2629	746	745	1032		993	992									167, 4313
Serratia sp. AS13 (768493.3)	Bacteria	1520	2626	744	743	1029		991	990									166, 4302
Serratia sp. AS9 (768492.3)	Bacteria	1522	2626	746	745	1031		992	991									167, 4307
Serratia sp. C-1 (1286279.3)	Bacteria	1849	2502	1764	1763	2695, 5002	3968	5040	5041									1571, 2694
Serratia sp. M24T3 (932213.3)	Bacteria	2102		4413	1	4479	3747	4079	4080	2153								3243, 4094
Serratia sp. S4 (768491.12)	Bacteria	1629	2740	863	862	1161	3947, 4211	1117	1116	426								299, 4210
Shewanella sp. ANA-3 (94122.6)	Bacteria	4152		2744	2478	2479	2744, 3169	1709	1708	999								4458
Shewanella sp. HN-41 (327275.3)	Bacteria	3490			2030	2031, 2032	1321, 2147	2595	2596									72
Shewanella sp. MR-4 (60480.16)	Bacteria	3413		2107	1958	1959	2107, 2528	1316	1315	3029								3673
Shewanella sp. MR-4 (60480.19)	Bacteria	3733		2302	2142	2143	2302, 2759	1435	1434	3307								4013
Shewanella sp. MR-7 (60481.10)	Bacteria	341		2164	1810	1809	2164, 2582	1378	1377	737								3709
Shewanella sp. MR-7 (60481.13)	Bacteria	373		2366	1977	1976	2366, 2818	1493	1492	805								4075
Shewanella sp. POL2 (1201295.3)	Bacteria	3863			3135	3136	3510	2277	2276	2063								2378
Shewanella sp. PV-4 (323850.3)	Bacteria	1949		496	1774	1775	1410	397	398	1856								2593
Shewanella sp. W3-18-1 (351745.7)	Bacteria	318		1614	2012	2013	1614, 2573	1419	1418	3140								80
Shewanella sp. W3-18-1 (351745.9)	Bacteria	340		1794	2241	2243	1794, 2897	1585	1584	3550								79
Shewanella sp.ANA-3 (94122.5)	Bacteria	3756		2472	2228	2229	2472, 2862	1528	1527	872								4029
Shigella flexneri 1485-80 (766155.3)	Bacteria	2614		3189	3204	579	3224	537	536	5069								4657
Shigella flexneri 2002017 (591020.3)	Bacteria	2681, 2682		3302	3313	455	3331	405	404	5064								4081
Shigella flexneri 2747-71 (766157.3)	Bacteria	2597		3269	3282	445	3301	392	391	234								4652
Shigella flexneri 2850-71 (766158.3)	Bacteria	2571		3310	3312	483	3331	431	430	4927								4635
Shigella flexneri 2930-71 (766159.3)	Bacteria	2640		3232	3244	493	3265	441	440	4878								4593
Shigella flexneri 2a str. 2457T (198215.1)	Bacteria	2025		2543	2552	375	2568	330	329	3967								3681
Shigella flexneri 2a str. 2457T (198215.6)	Bacteria	2622		3265	3276	437	3295	383	382	5008								4674
Shigella flexneri 2a str. 2457T (198215.9)	Bacteria	203		3302	3312	4558	3331	4608	4609	5100								4081
Shigella flexneri 2a str. 301 (198214.1)	Bacteria	2092		2603	2611	378	2628	334	333	4071								3281
Shigella flexneri 2a str. 301 (198214.7)	Bacteria	2681		3310	3321	447	3341	394	393	5095								4110
Shigella flexneri 4343-70 (766160.3)	Bacteria	2272		2923	2933	581	2951	529	528	4547								4217
Shigella flexneri 5 str. 8401 (373384.10)	Bacteria	2545		3109	3039	469	3024	417	416	4857								3911
Shigella flexneri 5 str. 8401 (373384.11)	Bacteria	2574		3144	3072	472	3056	420	419	4907								3952
Shigella flexneri 5a str. M90T (1086030.3)	Bacteria	2429		2986	2917	448	2900	397	396	4664								3760
Shigella flexneri 6603-63 (766161.3)	Bacteria	2651		3293	3305	481	3324	430	429	4960								4604
Shigella flexneri CCH060 (754091.3)	Bacteria	2637, 2638		3559	3568	478	3589	438	437	4993								4682
Shigella flexneri CDC 796-83 (623.7)	Bacteria	1682		662	2142	3856	2164	3816	3815	309, 984								5334
Shigella flexneri CDC 796-83 (945360.3)	Bacteria	3401		4296	4262	1775	4282	1736	1735	4084, 737								72
Shigella flexneri J1713 (754092.3)	Bacteria	2517		3032	3029, 3030	418	3011	371	370	4793								4432
Shigella flexneri K-1770 (766153.3)	Bacteria	3068		3651	3667	789	3684	737	736	138								4956
Shigella flexneri K-218 (766146.3)	Bacteria	3203		3843	3853	769	3871	716	715	218								5241
Shigella flexneri K-227 (766147.3)	Bacteria	2712		3225	3186	660	3205	312	311	4952								4712
Shigella flexneri K-272 (766148.3)	Bacteria	2910		3583	3605	726	3626	666	665	103								4805
Shigella flexneri K-304 (766149.3)	Bacteria	2897		3516	3526	527	3544	476	475	5275								4917
Shigella flexneri K-315 (766150.3)	Bacteria	2479		3579	3588	350	3611	310	309	4704								4459
Shigella flexneri K-404 (766151.3)	Bacteria	1604		3638	3649, 3650	638	3668	586	585	5327								4982
Shigella flexneri K-671 (766152.3)	Bacteria	2767		3362	3373	517	3392	463	462	5066								4756
Shigella flexneri VA-6 (766145.3)	Bacteria	3002		3634	3650	812	3668	757	756	153								4833
Stenotrophomonas sp. SKA14 (391601.3)	Bacteria	4136		3827	817	818	118	2427	2428	1254								1014, 3930
Streptococcus pneumoniae 1974M1-LZD (1089299.3)	Bacteria	562					1534	1907	24
Streptococcus pneumoniae 2009 (1239791.3)	Bacteria	41					1536	992	1104
Streptococcus pneumoniae 2061376 (914129.3)	Bacteria	335						25	1412, 1414		1889, 1890
Streptococcus pneumoniae 2061617 (914130.3)	Bacteria	343					1685	12	1349
Streptococcus pneumoniae 2070005 (914139.3)	Bacteria	339						27	1400		1871
Streptococcus pneumoniae 2070035 (914131.3)	Bacteria	320					1674	1948	890		1803, 1804
Streptococcus pneumoniae 2070108 (914140.3)	Bacteria	217					1618	1909	1355		1764
Streptococcus pneumoniae 2070109 (914132.3)	Bacteria	274					1619	1886	1196		1746
Streptococcus pneumoniae 2070335 (914141.3)	Bacteria	335					2059, 2262	2435	1652
Streptococcus pneumoniae 2070425 (914133.3)	Bacteria	277					1609	2017	1310
Streptococcus pneumoniae 2070531 (914142.3)	Bacteria	275					1519	1799	1268
Streptococcus pneumoniae 2070768 (914134.3)	Bacteria	299						2041	1397		1894
Streptococcus pneumoniae 2071004 (914135.3)	Bacteria	285						1963	1331		1
Streptococcus pneumoniae 2071247 (914143.3)	Bacteria	316					1682	1976	637		1830, 1831
Streptococcus pneumoniae 2072047 (914136.3)	Bacteria	285					1787	2008	1417, 1418
Streptococcus pneumoniae 2080076 (914144.3)	Bacteria	280					1637	1916	1312		1768, 1769
Streptococcus pneumoniae 2080913 (914145.3)	Bacteria	278						1936	1314		1781
Streptococcus pneumoniae 2081074 (914137.3)	Bacteria	333					1921	8	1546
Streptococcus pneumoniae 2081685 (914138.3)	Bacteria	158					1589	1843	1262		1817, 1818
Streptococcus pneumoniae 2082170 (914146.3)	Bacteria	456					1973	2153	1601
Streptococcus pneumoniae 2082239 (914147.3)	Bacteria	276					1662	1971	1293
Streptococcus pneumoniae 2090008 (914148.3)	Bacteria	321						2120	1430		1912, 1913
Streptococcus pneumoniae 23F (216600.3)	Bacteria	243					1491	1733	1162
Streptococcus pneumoniae 3063-00 (760876.3)	Bacteria	297					1665	1960	1323		1799
Streptococcus pneumoniae 357 (1238422.3)	Bacteria	1049					2277	807	294
Streptococcus pneumoniae 4027-06 (760864.3)	Bacteria	288					1694	1983	1329
Streptococcus pneumoniae 4075-00 (760873.3)	Bacteria	296					1646	1952	1059		1778
Streptococcus pneumoniae 459-5 (497980.3)	Bacteria	267					1758	2047	1359
Streptococcus pneumoniae 5185-06 (760868.3)	Bacteria	301					1656	1972	1096		1789
Streptococcus pneumoniae 5652-06 (760871.3)	Bacteria	302					1637	1952	1122		1770
Streptococcus pneumoniae 5787-06 (760866.3)	Bacteria	295					1700	1983	1343
Streptococcus pneumoniae 670-6B (189423.5)	Bacteria	397					1960	2324	932		2107
Streptococcus pneumoniae 6735-05 (760862.3)	Bacteria	286					1707	1996	1122
Streptococcus pneumoniae 6901-05 (760863.3)	Bacteria	285					1688	1972	1323
Streptococcus pneumoniae 6963-05 (760865.3)	Bacteria	282					1685	1964	1326
Streptococcus pneumoniae 70585 (488221.3)	Bacteria	357					1889	2188	1501		2038
Streptococcus pneumoniae 7286-06 (760869.3)	Bacteria	302					1640	1960	805		1776
Streptococcus pneumoniae 7533-05 (760872.3)	Bacteria	309					1655	1976	1306		1789
Streptococcus pneumoniae 7879-04 (760870.3)	Bacteria	300					1680	2006	828		1816
Streptococcus pneumoniae 801 (1239786.3)	Bacteria	978					1656	1909	1114
Streptococcus pneumoniae 8190-05 (760867.3)	Bacteria	321					1654	1964	1308		1783
Streptococcus pneumoniae AP200 (574093.3)	Bacteria	351					1878	2184	1525
Streptococcus pneumoniae ATCC 700669 (561276.4)	Bacteria	309					1880	2187	1461
Streptococcus pneumoniae BS397 (512767.4)	Bacteria	349					614	2119	1253
Streptococcus pneumoniae BS455 (595501.4)	Bacteria	1435					965	1945	795
Streptococcus pneumoniae BS457 (512768.4)	Bacteria	362					313	1133	425
Streptococcus pneumoniae BS458 (512769.4)	Bacteria	39					817	914	412
Streptococcus pneumoniae CDC0288-04 (453364.8)	Bacteria	293					874	2015	835
Streptococcus pneumoniae CDC0288-04 (453364.9)	Bacteria	304					898	2047	856
Streptococcus pneumoniae CDC1087-00 (453361.3)	Bacteria	2160					874	1516	604
Streptococcus pneumoniae CDC1087-00 (453361.4)	Bacteria	2268					925	1592	644
Streptococcus pneumoniae CDC1873-00 (453362.3)	Bacteria	1537					702	1503	1329
Streptococcus pneumoniae CDC1873-00 (453362.4)	Bacteria	1589					726	1553	1374
Streptococcus pneumoniae CDC3059-06 (453365.3)	Bacteria	2023					1053, 2355	1937	686
Streptococcus pneumoniae CDC3059-06 (453365.4)	Bacteria	2105					1080, 2455	2015	703
Streptococcus pneumoniae CGSP14 (516950.3)	Bacteria	315					1834	2123	1461
Streptococcus pneumoniae CGSP14 (516950.5)	Bacteria	324					1878	2172	1496
Streptococcus pneumoniae D39 (373153.27)	Bacteria	306					1736	2023	1386
Streptococcus pneumoniae England14-9 (1069625.3)	Bacteria	275					1669	1949	1319
Streptococcus pneumoniae EU-NP01 (760877.3)	Bacteria	284					1802	2120	1385
Streptococcus pneumoniae EU-NP02 (760878.3)	Bacteria	299					851	1993	1727		1813
Streptococcus pneumoniae EU-NP03 (760879.3)	Bacteria	310						1983	1360
Streptococcus pneumoniae EU-NP04 (760880.3)	Bacteria	389					1786	1970	1444
Streptococcus pneumoniae EU-NP05 (760881.3)	Bacteria	284					1707	1993	1344
[truncated: 293 more rows]
