# Supplementary material for: 7-Deazaguanine modifications protect phage DNA from host restriction systems
Source: Nat Commun. 2019 Nov 29;10:5442. doi: 10.1038/s41467-019-13384-y (PMC6884629; doi:10.1038/s41467-019-13384-y)
Supplement: Supplementary file 8 — Suplementary data 4 [file 41467_2019_13384_MOESM8_ESM.xlsx]

## Sheet: Sheet1
strain	species	genotype	plasmids	reference
MG1655	Escherischia coli	F- λ- ilvG- rfb-50 rph-1	none	PMID:9278503
GJH1132	Escherischia coli	MG1655	pBAD24	this study
GJH1510	Escherischia coli	MG1655	pBAD24, pBAD33	this study
GJH1642	Escherischia coli	MG1655	pGH39, pBAD33	this study
GJH1645	Escherischia coli	MG1655	pBAD24, pGH66	this study
GJH1648	Escherischia coli	MG1655	pGH39, pGH66	this study
GJH1625	Escherischia coli	MG1655	pGH42, pBAD33	this study
GJH1622	Escherischia coli	MG1655	pBAD24, PGH65	this study
GJH1619	Escherischia coli	MG1655	pGH42, pGH65	this study
VDC7012	Escherischia coli	MG1655 queC	none	this study
GJH1283	Escherichia coli	MG1655 queC	pBAD24	this study
GJH1716	Escherichia coli	MG1655 queC	pGH39, pGH66	this study
GJH1719	Escherichia coli	MG1655 queC	pGH42, pGH65	this study
GJH1271	Escherichia coli	MG1655 queC	pGH42	this study
VDC2043	Escherichia coli	MG1655 queD	none	PMID:21999246
GJH1285	Escherichia coli	MG1655 queD	pBAD24	this study
GJH1722	Escherichia coli	MG1655 queD	pGH39, pGH66	this study
GJH1725	Escherichia coli	MG1655 queD	pGH42, pGH65	this study
GJH1274	Escherichia coli	MG1655 queD	pGH41	this study
VDC4561	Escherichia coli	MG1655 tgt::kan	none	PMID:28208705
GJH1736	Escherichia coli	MG1655 tgt::kan	pGH39, pGH66	this study
GJH1739	Escherichia coli	MG1655 tgt::kan	pGH42, pGH65	this study
VDC4569	Escherichia coli	MG1655 tgt::kan	pBAD24	this study
GJH1327	Escherichia coli	MG1655 tgt::kan	pGH39	this study
VDC4571	Escherichia coli	MG1655 tgt::kan	pCH111	this study
VDC7011	Escherichia coli	MG1655 queE	none	this study
GJH1287	Escherichia coli	MG1655 queE	pBAD24	this study
GJH1277	Escherichia coli	MG1655 queE	pGH44	this study
VDC4207	Escherichia coli	MG1655 folE	none	this study
GJH1289	Escherichia coli	MG1655 folE	pBAD24	this study
GJH1268	Escherichia coli	MG1655 folE	pGH40	this study
WK200	Escherichia coli	MG1655	pL2Cas9	PMID:28324650
WK203	Escherichia coli	MG1655	pNZ123	this study
WK204	Escherichia coli	MG1655	pL2Cas9_dpdAΔ	this study
WK205	Escherichia coli	MG1655	pNZ123_dpdAΔ	this study
WK211	Escherichia coli	MG1655	pL2Cas9_dpdAΔ, pNZ123_dpdAΔ	this study
J.F. 54	Haloarcula vallismortis		none	PMID:667737
mc²155	Mycobacterium smegmatis		none	PMID:2082148
UCBPP-PA14	Pseudomonas aeruginosa		none	PMID:17038190
C487	Salmonella newport		none	PMID:15653929
R6	Streptococcus pneumoniae		none	PMID:11544234
ATCC14048	Vibrio natriegens		none	PMID:23929482
DH5⍺	Escherichia coli	F- recA1 endA1 hsdR17(rk-, mk+) phoA supE44 thi-1 gyrA96 relA1 λ-	none	PMID:24229075
