# Supplementary material for: 7-Deazaguanine modifications protect phage DNA from host restriction systems
Source: Nat Commun. 2019 Nov 29;10:5442. doi: 10.1038/s41467-019-13384-y (PMC6884629; doi:10.1038/s41467-019-13384-y)
Supplement: Supplementary file 9 — Suplementary data 5 [file 41467_2019_13384_MOESM9_ESM.xlsx]

## Sheet: Sheet1
Virus name	Accession #	Host name	Accession #	Media	Temperature (⁰C)
Escherichia phage CAjan	NC_028776	Escherichia coli MG1655	NZ_CP025268	LB	37
Escherichia phage CAjan DdpdA	None	Escherichia coli MG1656	NZ_CP025268	LB	37
Halovirus HVTV-1	NC_020158	Haloarcula vallismortis	None	MGM23	37
Mycobacterium phage Orion	NC_008197	Mycobacterium smegmatis mc²155	CP000480	7H9	30
Mycobacterium phage Rosebush	NC_004684	Mycobacterium smegmatis mc²155	CP000480	7H9	30
Pseudomonas phage Quinobequin P09	MN504636	Pseudomonas aeruginosa UCBPP-PA14	NC_008463	nutrient broth	37
Salmonella phage 7-11	NC_015938	Salmonella newport C487	none	BHI	37
Streptococcus phage Dp-1	NC_015274	Streptococcus pneumoniae R6	AE007317	BHI+, 5 % CO2	37
Vibrio phage nt-1	NC_021529	Vibrio natriegens ATCC14048	ATFJ01000000	BHI	30
