# Supplementary material for: 7-Deazaguanine modifications protect phage DNA from host restriction systems
Source: Nat Commun. 2019 Nov 29;10:5442. doi: 10.1038/s41467-019-13384-y (PMC6884629; doi:10.1038/s41467-019-13384-y)
Supplement: Supplementary file 10 — Suplementary data 6 [file 41467_2019_13384_MOESM10_ESM.xlsx]

## Sheet: Sheet1
Name	Sequence
Dpd_F	CTTCGCTACGGAGCCTTGAA
Dpd_L_F	ACTCGAGAAGCTTGAGCTCTCTAGTTACACCATAAGCCCATAAATTGAAGG
Dpd_L_R	AGGTGCTCACATTGATATTGTTGAATCATGCGTTTGGTATTACGTCA
Dpd_R	CCGGGAGTTCCTTGAAGCTT
Dpd_R_F	TGACGTAATACCAAACGCATGATTCAACAATATCAATGTGAGCACCT
Dpd_R_R	CAGATCCAGTACTGAATTCTCTAGATTTAATGAAGTGTGGCGTACT
DpdA_1	AAACATAGCGGAAGTCCTCCCCAAAGTGAAAGCAG
DpdA_2	AAAACTGCTTTCACTTTGGGGAGGACTTCCGCTAT
GO100	ATGATGTCGACAGGAGGAGAatgtttgcacaagccattatcgc
GO101	ATGATCCTGCAGGtcactctacgcctaaatatttatgaatctgc
GO107	ATCCGCAGGCAATTAATGAG
GO108	CACCGTTCGTCAGAACTTCA
GO109	TCTTTGATCGTGGCGTAGTG
GO110	GCCTTCAACCAGGTCTTCTG
GO111	CCGATTTAATGCCCTGAAAG
GO112	TAAACGGTAAAAGCGGCATC
GO113	CAGGATTCCACCACCTGTCT
GO114	AGGTCAACGTTTCGTTACGG
GO119	TCACACCTGCAGGAGAAATC
GO120	GAACAAAATCGAGCGTGACG
GO121	GGCTGATGACAGTTTGATGG
GO122	ACAATCCACCAAGAGAGGTC
GO123	AGCCTTTCCGGTACTCTACG
GO124	CATTTCGATTAACGCCGCTG
GO125	GAAGGGCATAAATGTGGTCG
GO126	TGATTACGCCATTCCAGACG
GO127	ATCCACTTCACAGAGAATGC
GO128	AGTCTTTACAGGTTCCACCC
GO129	CATTCTGGCGAAGACCAAAG
GO130	AGCGTTGCCAGTAGTTCATC
GO80	ATGATGTCGACAGGAGGAGATTAatgcacagacaagatatcaactatacctttcag
GO81	ATGATCCTGCAGGttattcgtcaaataaatcctggagacgttcg
GO92	ATGATGTCGACAGGAGGAGAatgaatgaatttacaaagatgacaaacagagcag
GO93	ATGATCCTGCAGGttactttttacacgcttcaagaaattcccg
GO94	ATGATGTCGACAGGAGGAGAatgggttacactgttattcgttcacatg
GO95	ATGATCCTGCAGGttatttgcaatagttaacatggcatttggac
GO96	ATGATGTCGACAGGAGGAGAatgtgctctatctttggtgttattactaacgg
GO97	ATGATCCTGCAGGttattcctcgttttcgtatttaataacttcttgtgc
tgt_pBAD24_KpnI_F	GGTACCGAAATTTGAACTGGACACCAC
tgt_pBAD24_SphI_R	GCATGCTTAATCAACGTTCAAAGGTGGTAC
