# Supplementary material for: 7-Deazaguanine modifications protect phage DNA from host restriction systems
Source: Nat Commun. 2019 Nov 29;10:5442. doi: 10.1038/s41467-019-13384-y (PMC6884629; doi:10.1038/s41467-019-13384-y)
Supplement: Supplementary file 11 — Source Data [file 41467_2019_13384_MOESM11_ESM.zip]

Archive with 1 entries (1 files):
- Source data-corrected.pptx
